# Supplementary material for: Gender and stigma in antiretroviral treatment adherence in Mozambique: A qualitative study
Source: PLOS Glob Public Health. 2024 Jul 15;4(7):e0003166. doi: 10.1371/journal.pgph.0003166 (PMC11249256; doi:10.1371/journal.pgph.0003166)
Supplement: S1 Dataset — (XLSX) [file pgph.0003166.s003.xlsx]

## Sheet: Sample characteristics
code	district	sex	age at interview	ever defaulted <2 months	ever defaulted > 2 months	defaulted >2 months, never returned	civil status at interview	region
2	Cham	female	16	yes	no	no	single	south
3	Cham	male	>30	no	no	no	married	south
4	Cham	female	29	no	no	no	married	south
5	Cham	male	45	no	no	no	married	south
7	Cham	female	31	no	no	no	singlemother	south
11	Cham	male	17	no	no	no	single	south
12	Cham	male	60	no	no	no	married	south
13	Cham	female	28	no	no	no	single	south
A	Cham	male	>30	yes	no	no	married	south
C	Cham	female	>30	yes	no	no	singlemother	south
F	Cham	male	42	no	no	no	single	south
C	Kama	female	59	no	no	no	single	south
D	Kama	male	>30	yes	no	no	married	south
K	Kama	male	<30	yes	no	no	single	south
M	Kama	female	42	yes	no	no	married	south
1	Kama	male	45	no	no	no	married	south
2	Kama	male	32	no	no	no	married	south
3	Kama	male	50	yes	no	no	married	south
4	Kama	female	24	no	no	no	married	south
6	Kama	female	32	no	no	no	married	south
7	Kama	female	<30	no	no	no	single	south
8	Kama	male	28	no	no	no	single	south
9	Kama	female	26	no	no	no	singlemother	south
1	Cham	male	21		yes	no	single	south
6	Cham	female	22		yes	no	married	south
9	Cham	female	30		yes	no	married	south
10	Cham	male	18		yes	no	single	south
14	Cham	female	30		yes	no	singlemother	south
D	Cham	female	>30		yes	yes	singlemother	south
G	Cham	male	<30		yes	no	single	south
I	Cham	female	<30		yes	no	singlemother	south
K	Cham	female	58		yes	no	single	south
A	Kama	male	38		yes	no	married	south
B	Kama	male	>30		yes	no	married	south
E	Kama	female	22		yes	no	single	south
F	Kama	male	21		yes	no	single	south
I	Kama	male	>30		yes	no	married	south
J	Kama	female	26		yes	no	single	south
N	Kama	female	>30		yes	no	married	south
FV2	Kama	female	<30		yes	no	married	south
5	Kama	female	32		yes	no	married	south
H	kama	female	>30		yes	no	single	south
3	Mor	female	20	no	no	no	married	central
5	Mor	male	47	no	no	no	married	central
6	Mor	female	20	no	no	no	married	central
7	Mor	male	35	no	no	no	married	central
8	Mor	male	30	no	no	no	married	central
9	Mor	female	30	no	no	no	singlemother	central
10	Mor	female	26	no	no	no	married	central
12	Mor	male	34	no	no	no	married	central
F	Mor	female	<30	no	no	no	married	central
H	Mor	female	<30	yes	no	no	singlemother	central
I	Mor	male	>30	yes	no	no	married	central
K	Mor	male	>30	no	no	no	married	central
L	Mor	female	<30	no	no	no	married	central
A	Nic	male	>30	no	no	no	married	central
D	Nic	female	<30	yes	no	no	married	central
1	Nic	female	26	no	no	no	married	central
2	Nic	male	39	no	no	no	single	central
3	Nic	female	36	no	no	no	singlemother	central
5	Nic	female	30	no	no	no	singlemother	central
9	Nic	male	35	yes	no	no	single	central
10	Nic	female	36	no	no	no	married	central
12	Nic	female	20	no	no	no	married	central
1	Nama	female	31	no	no	no	married	central
2	Nama	female	23	no	no	no	singlemother	central
3	Nama	male	46	no	no	no	married	central
5	Nama	female	<30	no	no	no	married	central
6	Nama	female	23	no	no	no	singlemother	central
7	Nama	male	>30	no	no	no	married	central
9	Nama	male	24	no	no	no	married	central
10	Nama	male	30	no	no	no	married	central
13	Nama	female	28	yes	no	no	married	central
A	Nama	female	<30	yes	no	no	married	central
D	Nama	male	<30	no	no	no	married	central
2	Mor	female	30		yes	no	married	central
A	Mor	male	<30		yes	no	single	central
B	Mor	male	<30		yes	no	married	central
D	Mor	female	28		yes	no	singlemother	central
G	Mor	female	<30		yes	no	married	central
J	Mor	male	45		yes	no	married	central
B	Nic	male	<30		yes	no	married	central
C	Nic	female	30		yes	no	singlemother	central
E	Nic	female	>30		yes	no	married	central
F	Nic	male	<30		yes	no	married	central
4	Nic	male	37		yes	no	single, separated	central
6	Nic	male	26		yes	no	married	central
7	Nic	male	25		yes	no	married	central
8	Nic	female	28		yes	no	married	central
13	Nic	male	>30		yes	yes	married	central
12	Nama	female	21		yes	no	married	central
14	Nama	female	26		yes	no	married	central
C	Nama	female	<30		yes	yes	singlemother	central
E	Nama	female	<30		yes	yes	single, separated	central
F	Nama	male	<30		yes	no	married	central
G	Nama	male	42		yes	no	married	central
H	Nama	male	<30		yes	yes	married	central
I	Nama	female	>30		Yes	no	married	central
J	Nama	male	<30		yes	no	married	central
K	Nama	male	31		yes	yes	married	central
F	Nac	male	>30	no	no	no	married	north
2	Nac	male	19	no	no	no	single	north
3	Nac	female	21	no	no	no	singlemother	north
4	Nac	female	30	no	no	no	married	north
5	Nac	male	65	no	no	no	married	north
6	Nac	male	33	no	no	no	married	north
8	Nac	female	32	no	no	no	singlemother	north
9	Nac	female	27	no	no	no	married	north
11	Nac	male	26	yes	no	no	single	north
13	Nac	male	70	no	no	no	married	north
1	Namp	female	29	no	no	no	married	north
2	Namp	female	28	no	no	no	married	north
4	Namp	male	24	no	no	no	married	north
5	Namp	female	30	no	no	no	single	north
6	Namp	male	24	no	no	no	married	north
9	Namp	Female	21	no	no	no	married	north
11	Namp	male	38	no	no	no	married	north
A	Namp	male	58	no	no	no	single	north
C	Namp	female	39	yes	no	no	married	north
D	Namp	female	28	yes	no	no	married	north
J	Namp	male	31	yes	no	no	single	north
B	Nac	male	>30		yes	no	single	north
D	Nac	female	33		yes	no	married	north
E	Nac	female	35		yes	no	single, separated	north
G	Nac	male	>30		yes	no	single	north
H	Nac	female	<30		yes	no	married	north
12	Nac	female	26		yes	no	married	north
14	Nac	male	32		yes	no	married	north
16	Nac	male	30		yes	no	married	north
17	Nac	male	22		yes	no	married	north
13	Namp	female	23		yes	no	single	north
14	Namp	male	25		yes	no	married	north
B	Namp	female	<30		yes	no	singlemother	north
G	Namp	male	30		yes	yes	married	north
H	Namp	male	32		yes	yes	single	north
I	Namp	male	39		yes	no	single	north
L	Namp	male	>30		yes	yes	married	north
F	Namp	female	41		yes	no	married	north
M	Namp	female	38		yes	no	singlemother	north
