# Supplementary material for: Gender and stigma in antiretroviral treatment adherence in Mozambique: A qualitative study
Source: PLOS Glob Public Health. 2024 Jul 15;4(7):e0003166. doi: 10.1371/journal.pgph.0003166 (PMC11249256; doi:10.1371/journal.pgph.0003166)
Supplement: S2 Dataset — (XLSX) [file pgph.0003166.s004.xlsx]

## Sheet: DATA -gender
interview	#	gender	quote
CHAM	2	female	Que é melhor para mim, namorar, querer eu quero namorar, eu esquivo, ainda vão me engravidar, vou ficar ai. Imagina eu estou sozinha, um salário muito baixo, só para mim mesma não serve, imagina com bebê, eu imagino assim. Com bebê, as coisas vão ficar mais piores para mim mesma, eu estaria a se castigar ainda mais ao invés do que estou. Então, eu achei que não, prefiro ficar a sós.
CHAM	3	male	que sempre tínhamos que continuarmos a nos prevenir, usarmos o preservativo, então quando chegar uma altura, querermos ter filhos que tínhamos que aproximar aos técnicos para nos dar qual é o procedimento, como é que vai ser e tudo mais.
CHAM	4	female	Ele é um, eu posso dizer que ele é super-homem, ele me apoia muito, eu tomo medicamento as 19:40, há vezes que eu estiver fora ou a fazer alguma coisa, ele logo vem me tocar eh está na hora. Podemos sair numa festa da família, sei lá o quê, eu posso até esquecer mas ele já sabe que não, tenho que levar um comprimido para a minha mulher.
CHAM	5	male	Doença é doença, então nessa doença não há que se esconder a doença, o que é doença é doença, esconder a doença para quê? Qual será a finalidade da doença? Não adianta esconder que a pessoa está doente. Eu falo avontade, sem problema porque não tenho medo, eu sei que eu estou saudável através disto
CHAM	5	male	A pessoa que conseguia pelo menos se responsabilizar por si, eu trabalhava, fazia de tudo para mim e para minha família, mas para chegar um certo tempo que eu tive limitação de não conseguir fazer nada, então isso é que me criou transtorno dentro do meu interior .
CHAM	7	female	nunca vou desistir porque eu ainda quero viver, quero cuidar das minhas filhas, então se eu desisto, eu já não quero viver, estou a destruir a minha própria vida
CHAM	7	female	Não, não suspeitamos porque nunca adoecemos, aquilo foi mais por causa da gravidez até que eu descobri e ele também veio e fez o teste e descobriu.Facilitou porque tivemos aconselhamentos antes, então o aconselhamento ajudou nos muito a nos unir, tanto para mim, tanto para o meu marido também.
CHAM	11	male	(no gender commentary - pediatric mother to child
CHAM	12	male	[husband tested first, then wife, pos year later] Sim, fui com ela lá no hospital central. Não tinha problema.--Mas já tem, e ela já também está a tomar.[Ela foi testada mais tarde e depois acusou positivo?] Sim.
CHAM	13	female	[tenho questao] é acerca de gravidez eu gostava de saber, porque epah, já estou numa idade certa de ter, de ter o meu filho nem, como ainda não tenho, já eu gostaria de saber se em que idade eu posso... já assim não, até que agora já tenho muitos anos, já tenho experiência em seguir tratamento, gostaria de saber se já estou numa fase apta para iniciar, para engravidar
CHAM	A	male	O que me fez sentir me mal, é tipo epah, essas coisas aqui eu nem sei onde encontrei porque as vezes tranzava com qualquer pessoa. Já o que me fez eu também ficar assim é que nem sei qual é a pessoa que me deu essas coisas
CHAM	A	male	Falei com a minha mãe também.A minha mãe só me deu apoio, tipo é melhor você ir ao hospital, medicar e não deixar de medicar
CHAM	A	male	Tipo eh, como é que encontrei essas cenas mas depois de andar de tempo, já por causa de encontrar apoio de algumas pessoas e a minha esposa também tinha me ouvido, eu também tinha medo de epah quando eu lhe dizer talvez vai me deixar mas não aconteceu isso ai, ela me apoiou.
CHAM	A	male	Sim, eu tirava o que tinha, puxava uma pessoa para dar qualquer coisa.
CHAM	A	male	se você tem alguma coisa, alguma dúvida a respeito da doença, com que é que fala? Tem alguém com quem fala? As vezes falo com a minha mãe .As vezes eu tinha vergonha de falar com a minha esposa ia me criticar, estás a ver? é melhor eu falar com a minha mãe, porque a minha mãe pelo menos não vai me falar nada, não dizer que ah, ela só vai me ensinar.
CHAM	C	female	Já me chamaram, o que tu vais fazer? Eu disse que não, eu quero fazer tratamento, eu também tenho crianças, sou mãe, e sou pai, aqui no mundo estou sozinha, e não posso prejudicar a minha vida e deixar o meu filho, comecei a caminhar com o tratamento
CHAM	C	female	Me sinto mulher agora, antes não ficava bem, a minha cara ficava mal, sempre ficava com dores de cabeça, me dói, mas agora estou saudável. Como mulher? Sim, como mulher normal. Hahahaha. Risos
CHAM	F	male	Posso ir me conhecer com alguém que também tem, ou talvez quem sabe mesmo no hospital ali a levantar o medicamento posso ir conhecer alguém ali mesmo que não tem marido também como eu, se conhecermos ai, talvez podemos estar juntos continuando a medicar. Ou posso ir encontrar alguém que não tenha, mas vou ter que lhe explicar para saber.
KAMA	6	female	O meu marido levanta os medicamentos se estou doente.O meu marido testa-se, este ano foi fazer em setembro.. .ele é sempre negativo.. mesmo sendo negativo ele sempre apoia
CHAM	F	male	A ir ao hospital a ir levantar medicamentos de tuberculose eu dizia “eu tenho isto e isto”. HIV, eu dizia mesmo, não escondia.
KAMA	C	female	E sentiu uma vez que foi descriminada? Ou excluída, ou pessoas lhe olharem assim. Eu penso que isso pode ter acontecido, mas eu sou daquelas pessoas que não ligo muito para isso, eu não gosto de olhar muito para essa parte negativa, porque eu sei que as pessoas bem ou mal sempre olham.
KAMA	D	male	Só posso ‘matar’ aquele dia e não ir e nem fazer nada…só para ter comprimidos, só?!
KAMA	D	male	Isso não posso, tenho que dizer a verdade. Falhei um mês. Hum…falhei, sim. Ehm…porque eu tinha viajado para Manhiça. Então, esqueci o cartão aqui…não, demorei lá…porque eu trabalho nos biscatos. Então, fui demorar lá, sim. Falhei 1 mês. Isso não posso esconder.
KAMA	K	male	Só que eu tenho problema, como eu trabalho em biscato, quando não apanhar biscato as coisas ficam mal.
KAMA	M	female	Então, e como foi que ele reagiu? Normal pah... ele só me apoiou, tens que medicar.
KAMA	M	female	Eu nem cheguei de lhe convencer, nem sei como é que foi, só sei de que de repente veio com documentos também dizer de que está a medicar no [outro] hospital. Nao tem nada de abalado, não. Até que comecei já ver de que parece que ele foi o primeiro a medicar antes de mim. Ele só ficou com medo de me dizer, mas quando eu fui lhe dizer, eu não vi nenhum remorso nele, não. Sim, então quando fui lhe d…
KAMA	M	female	Até que comecei já ver de que parece que ele foi o primeiro a medicar antes de mim. Ele só ficou com medo de me dizer, mas quando eu fui lhe dizer, eu não vi nenhum remorso nele, não
KAMA	1	male	Eu estava um pouco doente com a cabeça, doía-me muito,.. ,.. e suspeitei logo que seja o hiv.. eu tinha andado um pouco com mulheres … a minha esposa já estava a tomar na altura..
KAMA	1	male	e estou a tomar até agora. Sou pintor, a conta própria, não tenho problema de sair para apanhar medicamento.
KAMA	2	male	[wife] Não reagiu negativamente – ela disse que ´a nossa doença é uma para todo o mundo´… ´qualquer pessoa pode apanhar´. … Eu quis fazer o filho com ela, é por isso que ela também fez o teste.
KAMA	3	male	Ela não reagiu… Ela não pode zangar porque é a nossa vida. Eu ajudava a ela e ela também me ajudou. Não pode reagir (mal).
KAMA	3	male	Também quando quer brincar, com uma mulher, tem de usar preservativo. Mas as pessoas ignoram as outras. Eu aconselho outras pessoas, e também aconselho a minha esposa: ´você não pode apanhar um outro namorado, sem prevenção.
KAMA	3	male	eu com a minha mulher sinto-me bom, normal mesmo, porque estamos a cumprir (o tratamento). Sinto-me orgulhoso porque estamos a cumprir. ´O bicho foge quando se toma medicamento´. O coração fica feliz, parece que não tem nada (de doenças).
KAMA	4	female	Ele [husband] também fez o teste. E também saiu positivo.. Ele primeiro negou.. ´eu não tenho nada´.. mas depois acabou tomando… primeiro não acreditava que era positivo. Ele fez um novo teste uma semana depois, e a mãe dele aconselhou, disse para fazer o tratamento
KAMA	7	female	Sim, ele tem cartão de controlar em três meses, em três meses mas sempre continua a dar negativo. Ok. então essa questão tu estas positiva e ele negativo não causa nenhum problema entre vocês? Não, não, não causa.
KAMA	7	female	(student in 10th grade)Sim, me sinto como uma pessoa normal, como outra pessoa normal. -Há, mas epá, é sonho de toda mulher ser mãe, mas quando chegar a vez hei-de-ter.
KAMA	9	female	Meu pai foi uma pessoa é, que é mãe, porque minha mãe não está cá, está no outro lado lá. Ya, ele é mãe, é tudo, ele apoiou-me em tudo
KAMA	9	female	E em algum momento sentiu-se menos válida como uma mulher por causa de ter HIV? Não, não, estou normal assim mesmo como as outras, estou normal mesmo.
KAMA	9	female	[homens com HIV]Não, acho que não vejo nenhuma diferença, basta que a pessoa se cuide bem, se tratar bem, tomar, acho que a pessoa fica na mesma. A pessoa é a mesma pessoa, sim, a doença só que está no corpo daquela pessoa, mas quando tratarem, não vejo a diferença
KAMA	9	female	[single separated mother wants to confront partner to tell, but doubts response] Não sei se ele sabe também e não quer e contar também, mas eu vou dar início nem, para lhe contar, dizer que éh como agora não está acontecer nada epah é isso, isso, e isso, se quer ficar comigo fica, porque os homens são daqueles que quando sabem alguma coisa dessas ah não, não sou eu, ..
KAMA	9	female	..heh não, então epa eu vou enfrentar, prefiro perder mas enquanto eu já lhe falei
CHAM	1	male	Nesse momento fiquei um pouco abatido e triste, mas sabendo que epá há pessoas que sabiam disso, mas não diziam em casa, mas agora que sei de tudo acho que não há problema, isso é comigo mesmo.
CHAM	1	male	Muito bem. Alguns dos seus amigos também sabe que é HIV positivo? Sabem sim. Sabem. Alguns, quase que os melhores são meus amigos. Sim. E como é que reagiram quando viram que é HIV positivo? Eles disseram que epá, é normal não somos todos que somos do mesmo jeito, da mesma maneira, não somos todos, cada um tem o que tem.
CHAM	9	female	Ele disse vamos la fazer teste, então fomos, dele deu negativo e o meu deu positivo e ele procurou saber o motivo. Eu disse que epá eu não sei, porque eu não cheguei de lhe contar que me encontrou enquanto medicava, porque há outros homens quando você diz isso ai, epá, acaba o namoro nesse exato momento.
CHAM	9	female	Só quando faz planeamento, sim quando eu faço planeamento depois dos 2 anos, 3 anos, eu me sinto parece não sou uma mulher, quando estou com meu marido, mas aahh não dou conta porque eu sei o porquê de eu me sentir assim, é por causa dos comprimidos de planeamentos,
CHAM	9	female	desses comprimidos de HIV, sempre me sinto bem, sempre que estou com meu marido, estou bem saudável.
CHAM	D	female	Ele medicava mas foi problema para eu descobri porque ali ele nem ficava com frascos nem nada, afinal porque ele mantinha a receita do dia no bolso.
CHAM	D	female	fui acompanhando, então, quando morreu o meu marido já, as coisas pioraram porque ele também tinha HIV, mas ele escondeu muito tempo, escondeu muito tempo
CHAM	D	female	E aconteceu aquele despejo, aquele todo sofrimento com bebê pequeno no colo, sem fazer nada, então perdi a casa lá, tive que sair se lá já voltar para aqui para casa da vovó, aqui não é casa da minha mãe, é casa da mãe dela
CHAM	D	female	Então, aquilo tudo que conseguiu, levaram-me a casa, eu não tive que levar nada porque o tribunal iria… isso já estava nas esquadras e eu já não podia mexer nada, tinha que ficar assim, até hoje que eu estou a falar, então eu me perdi no tratamento, então isso levou muito tempo
CHAM	D	female	Assim que eu estou a falar, assim, vivo assim de qualquer maneira, eu não tenho nada para comer, não tenho nada, eu não estou a fazer nada, tento arranjar emprego, mas também não está não aceitar. Mas hoje você só bate porta aqui, bate ali, bate ali, como há roubas, há burlas, há desconfianças, as pessoas já não… mesmo tendo, as pessoas já não aceitam dar. Este fala isto, este fala aquilo, este f…
CHAM	D	female	não tenho marido, não estou a vender, quando tento fazer amizade, quando tento me envolver com alguém, alguém só me quer neste momento que eu estou bem, mas basta as coisas mudarem, eu já não sou nada, acabam me abandonando assim
CHAM	D	female	Eu primeiro olho para eles,. e para mim, para eu medicar para conseguir ter forças, onde está porque nem para mim, não tenho. É uma das coisas que me desmoraliza muito e eu, não porque eu estou a ignorar o tratamento, não porque eu estou a ignorar a medicina, quero tanto seguir, quero tanto ser aquela pessoa como as outras que a medicina confia, diz que esta aqui eu conheço, mas eu não estou a co…
CHAM	D	female	Assim acabo interrompendo mas não por querer, por ver que eu não estou a conseguir acordar medicar conforme todos dias e continuar a medicar enquanto o estômago está a reclamar . na minha condição, de como estou… eu a minha vida é repentina, hoje estou aqui, mas amanhã posso não estar aqui.
KAMA	N	female	Naquele momento não cheguei de falar com ele só que depois comecei a conversar com ele aos pouco e ele foi ao hospital foi fazer teste só que ele está bom .
KAMA	5	female	O grupo de apoio é só a minha família. E a família do (2ª) marido, disseram que ´nós não precisamos de entrar …ele gosta de ti.. vocês se cuidam, é só continuar a tomar comprimidos
KAMA	N	female	falei com a minha avô, porque ela também é educadora de par ; é mãe da minha mãe.Me incentivaram a fazer o tratamento
KAMA	N	female	Mas na sua opinião, mulher que está com essa doença pode fazer filhos? - Sim. Nem depois daquele bebê daquele bebê que hoje tem quatro depois eu fiquei gravida de novo. Só que não deu certo o bebê acabou por perder a vida a um ano de idade
KAMA	B	male	E como foi, quando você chegou aqui em casa e explicou a sua senhora ah, estou com essa doença, como é que ela reagiu? Foi prático porquê? Porque a minha senhora e a mesma pessoa com, com quem me levou ao hospital tem uma relação, então só foi o facto de ela esperar o tempo oportuno para eu poder explicar a ela. Porque depois de lá, vinha sempre fazer visita ou tudo, era antes de poder lhe explic…
KAMA	I	male	sinto melhor e até próprios meus quilos são um pouco elevados
KAMA	I	male	Morreu, então aquilo é uma experiência para mim, nós na nossa mãe somos, éramos cinco, ficamos quatro. Então, se eu desleixo a minha vida, vai ser menos um na minha mãe e a minha mãe é a única, mãe que eu tenho, é a mãe que me sustentou até eu para ser grande
KAMA	I	male	eu vi muitas pessoas a morrerem, que eram os meus companheiros, colegas o quê, por causa de quê? do próprio desleixo
CHAM	G	male	E como é isso para você, se sente a vontade, como é que sente quando chega a conhecer uma moça agora? Moça ou uma senhora.Bom, eu me sinto a vontade.
CHAM	I	female	[mother of 4, all different fathers, 2 dead, 2 abandoned] Não tenho marido suficiente, só basta apanhar um marido diz é para ficar comigo, basta ter grávida, ele fugir
CHAM	I	female	Para poder ter o filho que ele tem. Então ai decidiram que como os dois estão a fazer tratamento, então não há necessidade, aquilo que eles pensaram, não há necessidade de continuar a usar preservativo. Depois ele bazou? Sim, bazou.-Nem para ajudar, para dar criança, fraldas, omo, quê, quê não fez nada, até agora.
CHAM	K	female	meu marido ficou doente e faleceu, então meu cunhado trabalhava no hospital central, ele escondia, não me dizia o que é que estava a acontecer, porque ia sozinho no hospital.
CHAM	K	female	A não ser sabe, há pessoas que dizem eu preciso de marido para eu poder dizer a vizinha meu marido. E para eu, eu como mulher só sou mulher quando tenho marido ao lodo, mas no lado da saúde não tem.
KAMA	A	male	Quando ela descobriu, eu naquilo de que ah, isso é contigo, eu não tenho nada eu.
KAMA	A	male	Já eu não procurei saber onde eu apanhei isto, só que o que me fez eu até hoje ter essa força, até hoje já consigo dar conselhos aos outros, consegue ver que essa pessoa está sofrer, e eu chego na pessoa, consegue pessoa, consegue aconselhar, e lhe puxo, lhe levo ao hospital, consigo fazer isso hoje em dia.
KAMA	A	male	Ali tinha um problema, enche muito, a maneira como o hospital faz nem, para com os pacientes, aquilo fez que eu voltar de novo a abandonar, mas abandonar como? Dum sentido que, tinha uns técnicos de saúde aí você quando lhe dá uma mesada de 50 meticais ele facilitava, e eu caí nesse aí
KAMA	A	male	Ya, muita gente, por exemplo, meus amigos, meus amigos vizinhos, eu sempre fui aberto com eles, até agora existem uns dois que estão incomodados, mas estou a lutar com eles, para que consigam uma vez pelo menos dar uma volta lá e fazer o teste, porque nunca fizeram teste, mas há uma coisa a incomodar a eles sempre.
KAMA	B	male	Ela fez também, acusou negativo mas mesmo assim nós continuamos juntos. Depois de três meses fez de novo, deu negativo e até agora, sim. Não, ela não ficou assustada porquê? porque nós sempre aprendemos uma coisa: o medo é que mata não a própria coisa, então o que mata é o medo, o medo pela corona é que mata, não é a corona que mata, então o medo pelo HIV-SIDA é que mata, não é a própria doença q…
KAMA	E	female	... tipo estás a ver a tal fulana, a tal fulana está gorda, está bonita porque está a medicar, já se você se comporta mal, não medica ou tipo não se alimenta bem, hás de ter um corpo um mau, hás de morrer porque quando você não medica a tendência do corpo é de se deformar e o coiso, os globos sanguíneos também perdem a força
KAMA	E	female	Eu naquele momento eu pensei mesmo na descriminação, o que é que a minha família vai pensar, se um dia poderia ter um parceiro que me aceite, na condição em que eu me encontro, eu tenho esse receio de ter alguém, com medo de que a pessoa vai me discriminar, não vai me aceitar.Ou tudo bem, pode aceitar namorar comigo mas quando for a descobrir que eu tenho a doença, pode vir a não querer mais sabe…
KAMA	E	female	foi mesmo aquele medo de estar mal diante das pessoas, porque as pessoas basta ver aquelas borbulhas, ver o teu semblante as pessoas já vê que você está doente.
KAMA	E	female	Mas assim uma eu, eu estou a viver com muitas pessoas e convivo sempre com muitas pessoas, mas ninguém sabe e ninguém vê isso em mim, porque agora estou a medicar.
KAMA	E	female	Eu acho que no momento, melhor não falar nada, mas se for o caso de estar a me relacionar com a pessoa, usar preservativo, para eu poder prevenir a ele, porque eu não conheço o estado dele. Porque ele pode até estar bem ou pode não estar bem, mas se ele estiver bem e eu não aceitar usar preservativo, eu vou lhe transmitir a doença. Já se for o caso de eu não me sentir preparada ou confortável par…
KAMA	I	male	Morreu, então aquilo é uma experiência para mim, nós na nossa mãe somos, éramos cinco, ficamos quatro. Então, se eu desleixo a minha vida, vai ser menos um na minha mãe e a minha mãe é a única, mãe que eu tenho, é a mãe que me sustentou até eu para ser grande, hoje em dia já tenho meus três filhos, então meus filhos ainda são muito pequenos, então sendo pequenos, tem que ser eu também a cuidar de…
KAMA	I	male	Muito mais eu só reduzi a maneira de brincar, parei um pouco, não tenho aquelas brincadeiras que eu tinha lá dantes, dias atrás, mudei. Aquela brincadeira de… Meninas epah de qualquer maneira, tudo demais, não. Mudei daquilo e comecei a me pôr num caminho recto.
KAMA	FV2	female	Notas: Adenda para entrevista FV2. Segundo o ativista a Senhora parou porque estava com receio do marido, ela é muito tímida e não queria que o marido descobrisse e no início, quando ela falou do resultado tinha muito problema dentro de casa, só quando ele fez o teste e também descobriu que ele era positivo também, agora o casal esta junto de novo
KAMA	5	female	Como reagiu o seu marido? R: Aí já começou o problema. Ele começou a andar falar ´a gente, nós não podemos estar juntos, cada um vai ao seu lado´.. aquele primeiro me rejeitou, disse que ´não posso ficar contigo´.. mas pode um dia acusar… ele negou mesmo.. ´vai para a tua casa´.. ´eu não tenho nada a ver´..
KAMA	5	female	2º filho já é do outro marido.. namoramos… eu falei com ele, .. eu falei bem.. ´antes de fizermos nada´… eu falei com ele ´esta doença não se pode esconder´,, sentei-me com ele e falei. Ele disse que´ eu não tenho problema, você vai ficar comigo… não tenho problema, vou ficar contigo´.. Ele fez o teste também, era negativo, sempre negativo. E depois eu tinha o 2º filho (risos),.. não tinha medo.
KAMA	H	female	Mother: O problema da menina, as vezes ela sai aqui em casa e passa 5 dias lá fora, então não chega bem, bem a controlar a ela, porque ela é uma menina grande, ela sabe o que que ela quer. Não é que o pai ou mãe vai andar atrás dela, ela é que vai ver que isto que estou passar não é bom e isto é bom para mim. Esses comprimidos não quer que ela tome, saia e ir ficar com os homens, usar a vida dela…
MORR	5	male	Febre… todo corpo chateado. quando cheguei, como havia gravidade na doença então dois três dias nunca melhorava. Então, os técnicos preferiram me levar para fazer o teste de HIV e daí acusou.(in 2007)
MORR	5	male	O conselho que tive, é de que, tenho que fazer a prevenção com a sua mulher, e que tenho que usar jeito em caso de fazer fora. Mas com a própria mulher usa preservativo ou não? Nada.
MORR	5	male	tenho que fazer a prevenção com a sua mulher, e que tenho que usar jeito em caso de fazer fora. [a senhora?] Sim, é negativa. Até semana passada viemos juntos, mas nada.
MORR	6	female	Não acusou, ok. Como é que então ficaram nesse momento quando o marido era negativo, mas você positiva? Como é que ficaram? Não falaram nada. Não falaram entre vocês sobre essa questão?
MORR	7	male	Ok. Como foi a conversa lá no lar? Ela negativa e você positivo. Nada. Ela não falou nada? Não ficou zangada? Não ficou triste? Até agora não há conversa? A conversa tem existo, mas a cerca da doença não.
MORR	8	male	A principio eu estava doente, gravemente doente [dor de cabeça, dor de barriga, diarreia, e febres altas] e que quando viesse para aqui a consulta nunca ficava melhor, acabei curandeiros e curandeiros nunca fiquei melhor. Então, chegado aqui então, me direcionaram para lá em baixo fiz o teste e acusou, deram me medicamento, deram me conselhos e comprimidos, e agora estou melhor . suspeitei de HIV…
MORR	8	male	O que é que achou da sua mulher, quando acusou positivo e ela é negativa? Não há problema quanto ao ambiente de casa.
MORR	8	male	vejo a diferença em que antes de tomar e agora que estou a tomar, vejo melhoria se eu não tomar hei de morrer meus filhos vão morrer, ninguém vai sustentar meus filhos.
MORR	8	male	A minha responsabilidade, como homem de gerência de fundo de casa diminuiu, porque eu estava doente porque eu já não conseguia fazer actividades de angariar despesas de casa, mas quando eu comecei fiz analise acusou comecei a medicar as minhas forças recuperaram e agora já estou a começar já a sustentar em casa
MORR	9	female	Quando sai de xxx para cá, após da morte do meu marido, eu como mulher tenho dependido de homens, então eu tive oportunidade de me casar com outro homem para ter o sustento, e houve oportunidade de nascer aquela criança e depois esse segundo
MORR	9	female	Ok. Muito bem. Então o segundo marido como é quê, é positivo ou negativo? Negativo. Algum problema por ai? Ele sabe que é positiva? Ele sabe. Nao há problemas? Já saiu esse, saiu já . Então ele abandonou quando ficou grávida dessa última? Sim, desse segundo bebê.
MORR	9	female	Quem é queria filhos, era a senhora ou o marido? Eu mesmo é que queria .
MORR	9	female	Eu tenho que ir a machamba com os meus filhos para me ajudar a capinar Para além dos meus filhos, tenho uma criança que não tem pai e nem mãe, e ajuda grande que eu queria que a ação social pudesse me ajudar é refente a essa criança.
MORR	9	female	Naquela altura eu pode ligar para a minha irmã mais velha, de lá xxxx, ela vive aqui, então liguei para lhe informar da ocorrência, e ela me aconselhou que minha irmã, para você manter a vida boa e saudável, tem que ouvir os conselhos deles e tomar segundo a recomendação deles .
MORR	10	female	Então, quando fez o teste e acusou positivo, contou para o seu marido? O meu marido já sabe ou sabia na altura e até viemos juntos, só que ele não chegou de fazer o teste, quando recebi os medicamentos mesmo assim ele me proibia de tomar os medicamentos.
MORR	10	female	Eu não escutei a ele, eu continuei a tomar.
MORR	10	female	Eu acabei desobedecendo o meu marido porque lá fui aconselhada, caso teu marido lhe proíba, não pode escutar teu marido, você tem que continuar a tomar, é saúde sua
MORR	10	female	Gostaria de ter mais filhos? Sim quero. Queria. Tem alguma dúvida ou não concebeu ou algum problema? Tive dificuldades para conceber.
MORR	10	female	Não houve interrupção, mesmo com aquele primeiro marido não houve interrupção, mesmo ele me proibindo eu vinha sempre levantar os medicamentos, a ir para casa tomar mesmo sem ele querer. Mas quando me juntei com o outro, esse já aceitava mesmo sem…
MORR	F	female	É muito difícil! Quantos anos têm? Disse não conhece.
MORR	F	female	A sogra como reagiu quando soube? Diz a sogra só aconselhou, disse que é preciso reforçar o tratamento.
MORR	H	female	[trad] Disse por causa de ter útero fraco, qualquer coisa já aceita
MORR	H	female	Porque a mãe perdeu a vida quando ficou então aquele cuidado, não cuidado e as pessoas obrigaram a casar cedo.Disse que tinha 16 anos tempo que casou
MORR	H	female	ele [pai da crianza]negou, disse que barriga não é minha. Então quando falou de que barriga não é minha, então ela não lhe explicou que vamos lá fazer teste, lhe deixou porque negou. Então foi sozinha!
MORR	I	male	Eu estava mal, a doença, problema mijar, depois as febres também não estava bom, hum, é por isso cheguei para ir no hospital
MORR	I	male	falei com a minha esposa, depois a minha esposa disse aha, não tem problema, podemos levar medicamento tomar sem problema. Foi fazer o teste, não acusou nada. Ela não reagiu nada, não falou nada.Nada, não ficou chateada nada. Só falou (ruído) que vai levar coiso, comprimidos, depois ficar a tomar para você ficar vivo.
MORR	I	male	Ele disse como a esposa é negativa, ele quando quer fazer relação com a esposa usa o preservativo. Em fim, porque não pode usar a esposa sem prevenção.
MORR	I	male	Então a esposa é que fica a saber que vai levantar medicamento dele.
MORR	K	male	Então como é agora no, no casamento ham? Um está positivo e outro está negativo, como é isso ah como para casamento? Ya ah existe bom relacionamento.
MORR	K	male	eu já nem força não tinha ham quando estava a iniciar. No sol assim nada, mas pelo menos esses dias consigo ir na machamba não sei quê, fazer os serviços assim.
NICO	A	male	Ele não teve essa capacidade – não ia directamente ao meu processo. O que é que ele fazia? Ele fazia negociações dele, lá mesmo internamente sem usar o processo e trazia-me a medicação…sim
NICO	A	female	Então, foi daí que ela insistiu ao marido ‘não, tens que ir ao hospital. Alguma coisa não está bem porque eu estou a medicar mas não estou a recuperar. Pode ser por causa de você.’ É daí que o marido teve a iniciativa de ir ao hospital.
NICO	D	female	Disse que antes conseguia ter dinheiro porque ela fazia machambas de arroz, conseguia vender arroz e fazia [a] passagem. Então, como estão no momento de…ainda estão a colimar (cultivar em chuabo), não tem dinheiro porque arroz acabou.
NICO	D	female	Ela não sabe dizer quantos anos tem OK! OK! Mas porque nao mais? muita mulher quer 3, 4, 5 filhos? Ela disse [que] teve. Só [que] perdeu a vida 3 filhos – faleceram Ah! Faleceram?! …e com isso ela perdeu a vontade de fazer mais filhos. Os meninos perderam a vida antes de ela saber que estava doente. Então, ela não sabia. Então, ela não sabe as causas – ela não vai conseguir explicar se morreram c…
NICO	1	female	Quando dei essa informação ao meu parceiro, não sei o que é que se passou no coração dele, mas pelo menos não lutamos. Continuou o meu parceiro, continuou comigo. Não me abandonou, eu depois separei-me dele. Meu marido atual e negativo tambem.
NICO	1	female	Meu bebê também está a tomar, ele fez o teste, está a tomar.
NICO	2	male	Só pode, agora como vamos ter filhos enquanto [ela, esposa] está distante? Só uma única maneira só posso procurar outra pessoa. Isso é simples, não é simples isso? Ali é combinar com a pessoa que você vai ter com ela, desculpa, moça eu quero você porque eu estou assim, assim … mas eu estou assim, assim…está a perceber?
NICO	3	female	Eu penso que neste momento, é necessidade ter um parceiro só para mim, porque a gestão que ele tem das duas casas quase que não chega para ajudar, não é, então se eu tivesse um parceiro só que olhasse para a minha casa, mesmo estava tudo resolvido.
NICO	3	female	Eu falava com ele, ele se não aguentar, fazer, deixa de andar a prevenir, disse “ya, nada deixa lá”. Dali, ficamos.
NICO	3	female	Divorciei com meu marido, e fiquei assim mesmo em casa. Então, ai um amigo veio e ficamos juntos, não casamento não, era só “nangasso” namoro
NICO	3	female	E não contou porque que é que não queria fazer teste? Vocês não falam sobre esta situação? Ele não me falou nada, se fez? Se não fez? Não me falou.
NICO	3	female	O homem com quem ando actualmente não é meu marido, porque o meu marido me separei com ele faz bastante tempo, antes de eu fazer o teste. O homem actual que tenho é namorado, mas é um namorado também comprometido, tem a casa dele, não vive comigo. Então, então eu contei-lhe da minha situação positiva, e ele não reagiu. Ele não foi fazer também o teste, ainda não foi fazer o teste. Agora, eu encon…
NICO	3	female	O homem actual que tenho é namorado, mas é um namorado também comprometido, tem a casa dele, não vive comigo.
NICO	3	female	Eu penso que neste momento, é necessidade ter um parceiro só para mim, porque a gestão que ele tem das duas casas quase que não chega para ajudar, não é, então se eu tivesse um parceiro só que olhasse para a minha casa, mesmo estava tudo resolvido.
NICO	3	female	para mim, eu penso que é difícil de encontrar um parceiro só para mim mas opah, vou ter que adaptar com aquele mesmo que já sabe da minha situação.
NICO	3	female	O homem com quem ando actualmente não é meu marido, porque o meu marido me separei com ele faz bastante tempo, antes de eu fazer o teste. O homem actual que tenho é namorado, mas é um namorado também comprometido, tem a casa dele, não vive comigo. Então, então eu contei-lhe da minha situação positiva, e ele não reagiu. Ele não foi fazer também o teste, ainda não foi fazer o teste. Agora, eu encon…
NICO	3	female	Só que as vezes você não pode se atrapalhar lá onde…. Tenho que ficar assim mesmo cumprir aquela pessoa para ver maneira dele, como ele vai reagir depois, sim.
NICO	5	female	E disse que não tem marido, parceiro, mas tem três filhos e trabalha na machamba. Tem sempre dinheiro (porta abrindo) para transporte? Como tenho saúde, além de trabalhar na minha machamba, trabalho na machamba das outras pessoas para render valores para sustentar meus filhos e transporte para vir cá no hospital receber medicamento.
NICO	9	male	Contei para minha irmã mais velha. Ok, era a única pessoa? Sim. Os vossos pais ainda estão vivos? Só quem perdeu a vida foi o meu pai, mas minha mãe está viva. Ela sabe também que é HIV positivo? Sim
NICO	9	male	Sim, a comunidade sabe porque o tempo que eu estive muito doente, ligaram, a comunidade veio, me levou e fomos para o hospital. Quando fui ao hospital, fiz o tratamento, quando fiz aquele tratamento acabei, fui em casa, quando cheguei em casa, se senti a vontade, sim.
NICO	9	male	No bairro onde vivo, para além do meu irmão mais velho ter conhecimento da minha situação actual, a comunidade tem conhecimento porque na altura em que eu vim fazer o teste eu estava doente, então eles tomaram a iniciativa de dar-me acompanhamento, mas acabaram exactamente percebendo que a minha situação era derivada do HIV-SIDA por ter acusado positivo. Agora o apoio que esta comunidade tem dado…
NICO	10	female	E assim foi comecei a tomar,…não conseguia dizer que eu tenho essa doença, porque fiquei mais forte, fiquei bem, fiquei gorda, até as pessoas não conseguiam dizer aquela tem
NICO	10	female	Então o facto de você estar neste estado tira-te alguma autoestima.? Não, porque se fosse assim eu não estaria a levantar os meus medicamento, para mim é uma coisa normal, por isso quando chega o dia de levantar os meus medicamentos, não prefiro mandar alguém para levantar, vou pessoalmente para ter mais informações, se é para fazer alguma coisa, ou analisar alguma coisa , eles é que podem me diz…
NICO	12	female	Meu [primeiro] marido não reagiu mal, tanto que não lutamos. Uhum. Ele depois foi fazer o teste também? Nada. Então até agora não se sabe se ele também é positivo ou não? Ele deu alguma razão porque que ele não queria fazer o teste? Ele não apresentou nenhum motivo, tanto que eu não lhe obriguei.
NICO	12	female	O pessoal da saúde assim que eu vim para cá para o hospital para abrir a ficha, a nova ficha desta barriga, eles questionaram onde é que está exatamente o seu marido, então ela disse que o marido que eu tenho desta barriga é novo, E perguntaram se já fez exatamente o teste, ela disse que ainda não lhe questionei . Então este novo marido também não se sabe se é positivo ou negativo? Não sei se o m…
NICO	12	female	O início do tratamento foi da minha livre e espontânea vontade, para de facto livrar-me da doença.
NICO	12	female	O ano em que conheci o meu novo marido não me recordo, mas ele é o pai do filho que faleceu e desta grávida. Ok, está bem. Só que o primeiro, o primeiro filho tinha outro pai? Tinha outro pai.
NICO	12	female	Eu considero-me uma mulher saudável, não é, e não me vejo na posição de me descriminar, sinto-me bem.
NAMA	1	female	Okay. Agora essa questão de não ter filhos, faz com que se sinta menos mulher, menos valida como mulher, ou? Sim, sinto sim.
NAMA	2	female	Na altura em que eu vim fazer o teste não tinha filhos – não tinha filhos. Mas depois mas depois acabei engravidando dum homem que faleceu, não é, e abandonou-me com a criança e eu é que estou a cuidar da criança até hoje. Não era a primeira criança. Era terceira criança. Uhum! E o pai que faleceu era também pai para os 2 anteriores? O falecido, comigo só teve um único filho. Os outros 2 são dum …
NAMA	2	female	Eu não tenho sorte com os homens! A princípio eles aparecem com muita estratégia, constroem-me casa [e] depois desaparecem – vão embora. Praticamente, o que eu gostaria depois desta [4th] grávida era que o hospital criasse um mecanismo de me colocar um aparelho de planeamento
NAMA	2	female	Meu falecido marido era jovem. Apesar de ser jovem, já tinha ‘poligamiado.’ Já tinha outras mulheres para além de mim
NAMA	2	female	Se já veio aqui no hospital, eu não tive conhecimento. Talvez estava a esconder.
NAMA	2	female	A minha motivação para não desistir dos medicamentos é dos conselhos que tenho recebido a partir da família. Eles dizem que ‘você é solteira, não tem marido. Se você adoecer por desistência de medicamentos, podes acreditar que não terás força de ir para machamba para produzir e vir alimentar os seus filhos.’ Então, é das motivações que eu tenho
NAMA	2	female	A minha situação é difícil. É uma situação lamentável porque eu tenho a minha casa mas a minha mãe vive comigo. O que significa que a minha mãe está sob a minha tutela. Mesmo estando em arredores da minha casa, significa que eu sou homem e mulher. Tenho de trabalhar de um lado duro para ajudar a minha mãe e sustentar a mim própria. - Eu faço comércio a partir da machamba
NAMA	3	male	Porque eu devia saber como falar com ela – fazer perceber que doença e doença. Então, sem tratar-se doença…mesmo imagina…se fosse ela primeiro a fazer teste – acusaria. Eu não poderia reagir…enquanto eu reagir enquanto eu reagir, sinceramente, nenhum tratamento podia acontecer, sim. Na base de união é onde chega-se a um consenso para melhor existir saúde…sim
NAMA	3	male	Não, não reagem mal contra nós porque sempre nós aconselhamos para eles se cuidarem também – estarem a se prevenir…para que não entrem no mesmo caminho para onde nós estamos, sim.
NAMA	5	female	Disse era criança sim, mas ela não sabe quantos anos, mas era criança. Na altura ela não sabia quantos anos tem. [when tested at pregnancy]
NAMA	5	female	É o mesmo marido que está com ela até hoje. É o marido desde o tempo de a primeira gravidez até então é o único homem é o mesmo .
NAMA	5	female	[sogra] Não agiu mal, só me aconselhou a seguir e a tomar. E levei bebés, outros filhos em casa, trouxemos para testar e deu negativo.
NAMA	5	female	Foi a minha decisão sim.
NAMA	5	female	Não reagiu mal, disse para eu cumprir e seguir. . Não me desconfiou, porque ele me casou eu muito pequena, ele foi o primeiro homem. Ele por isso que não desconfio nada. A primeira menstruação saiu com ele.
NAMA	5	female	Meu marido não falou mal, mal nunca falou. Mal nunca ouvi, porque ele no fundo sabe que eu não pedi esta doença, não fui procurar. E eu me juntei com ele quando pequena e ele sabe, e só quem pode me transmitir é ele, ele não fala nada. Assim, ele também tem feito algumas consultas para ver
NAMA	6	female	A barriga que eu fiz com ele teste, eu perdi o bebé. Eu não trouxe o bebé para casa.
NAMA	6	female	Eu vivia lá com meu marido, mas pelos problemas sociais, separamos
NAMA	7	male	Nós homens somos assim, precisamos de alguém. Gostei de alguém, apreciei. Ela gostou de mim, aceitou. Lhe informei que estou nesta situação, ela também veio, testou deu negativo. Até que na próxima semana, na semana passada também ela veio, testou e ainda continua negativo. Estamos bem, num lar nunca falta problema, mas nós estamos bem.
NAMA	7	male	Eu não me sinto, não estou assim... tão assustado. Eu não estou doente, mas eu tenho vírus, não me impede em fazer meus trabalhos. Não me impede em fazer nada, se for para construir eu vou construir. Se for para comprar carro, eu vou comprar sem nenhuma impiedade, o mal é eu estar doente. Mas como desde 2011 até então não me dói nada, eu estou bem.
NAMA	7	male	Nós homens não somos mulheres, é muito difícil nós homens parar sentar e se abrir. A gente quando acorda, só levamos nossas catanas vamos fazer nossos trabalhos. Então, é difícil que sentamos e alguém se abra, falar disso.
NAMA	7	male	Eu não me sinto, não estou assim... tão assustado. Eu não estou doente, mas eu tenho vírus, não me impede em fazer meus trabalhos. Não me impede em fazer nada, se for para construir eu vou construir. Se for para comprar carro, eu vou comprar sem nenhuma impiedade, o mal é eu estar doente. Mas como desde 2011 até então (choro de criança) não me dói nada, eu estou bem.
NAMA	7	male	Isso não se fala. As vezes nos encontramos na consulta, é aonde a pessoa sabe dizer que meu amigo também está aqui, só. Mas falar, falar, não!
NAMA	9	male	Contei também, ela também não rejeitou aceitou também eu falei vamo-la você também saber a sua verdade, ela também veio apanhou também positivo e até agora esta medicar também .
NAMA	9	male	vocês se sentem menos validos como pessoa ou normais como qualquer? Se sentimos como pessoa, porque não podemos por na mente que já estamos infectados, estar a por na mente aquelas coisas já não dá.
NAMA	10	male	Foi minha livre vontade porque eu tinha muitas namoradas, muitas amantes. Então, eu me desconfiava porque eu usava qualquer mulher. Eu vim só pra me testar, saber a situação do meu corpo .
NAMA	10	male	Tinha namorada, sim, uma única do coração mas ela depois me traiu. Nós terminámos .
NAMA	10	male	A segunda namorada que eu procurei em 2018, tomávamos juntos os comprimidos. Ela também estava a medicar.
NAMA	13	female	Sim tinha meu marido, mas quando cheguei lá contei para ele como foi porque a criança estava muito doente, eu lhe expliquei quando fui no hospital aconteceu assim assim, e terminamos aqui, mas eu já assumi. Ele, conhece homem né? risos. Disse eu já fui, não sei mês passado, mas ainda não acusou para mim. Se é assim, tudo bem, começa com a sua medicação e até hoje não houve problemas.
NAMA	13	female	Ok. Muito bem, o marido até agora é negativo? Eu não sei ném? Risos Ele não fala? Ele ainda não fala . Mas ele foi fazer o teste? Ele faz teste, sim.
NAMA	13	female	[os homens] Não querem falar a verdade ném?
NAMA	13	female	Não querem falar a verdade ném? (Risos) mas sempre aqui no hospital mandaram traz seu marido para fazer, tem alguns medicamentos que ele pode tomar como ele não tem, para tomar para não, eu fui falar com ele, mas ate agora não me deu resultado. Eu também não podia toda hora a lhe insistir, heid deixar assim
NAMA	13	female	Eu não contei para a minha mãe porque tínhamos uma preocupação assim ném? Eu tinha um irmão que tinha essa doença, depois porque encontrou me também e logo também depois fui descobrir. Aquele irmão sempre deixou minha mãe muito preocupado, com aquilo aí sempre no hospital não sei quê, eu comecei a sentir também tipo lhe contar mais uma notícia assim ela não ia se sentir mais a vontade. Preferi es…
NAMA	D	male	E como agora ficou no casamento: um está e outro não está, como ficou isso? Ficamos assim mesmo. Hum, ela não se zangou não? Nada.
MORR	2	female	Nasce hoje amanhã a mãe morre aquela criança fica a sofrer. Então eu quando começo a pensar em aquilo e pensar nos meus filhos eu disse “não, eu tenho que voltar, porque tenho que ver essas a crescer”, sim .
MORR	2	female	Mas vejo até estão gordas, gordas mesmo de verdade, até eu te dizer que esta aqui tem HIV SIDA e você não acreditar.
MORR	2	female	[marido] ele acusou negativo. Não ele só me apoia só, até esses quatro meses que eu fiquei, só fiquei porque prontos eu fechava ouvido. Mas ele dizia todos os dias “vai levar comprimidos, vai levar comprimidos”, só que eu “ah, hei de ir” aquela coisa nem, nós mulheres. Mas ele sempre me ajuda, me apoia.
MORR	2	female	Ele já arranjou outras mulheres também? (Risos). Acho que não, não sei porque onde ele anda, anda sozinha. Mas pelo meu ver, eu sei que ainda sou única. (Risos) Ele dá valor a si. Não, ele me respeita, apesar da doença mas ele não tem nada haver. Sim, ele sempre está do meu lado.
MORR	2	female	Agora… qual é a sua percepção de si própria, é como uma mulher como sempre era ou menos valida que antes por causa de tomar os medicamentos? Nada , ainda sou a mesma.Ainda tenho aquela mesma força.
MORR	2	female	Sim tem algumas pessoas que ficam doentes, é aquela coisa nem, nós mulheres quando ficamos sempre em grupos, fofoca sempre não falta.
MORR	A	male	então ele diz que ele já tinha pensado que… disso também que para ele, seria um pouco difícil para ele poder casar porque ele poderia ser rejeitado com, com as mulheres
MORR	A	male	A mãe já tem conhecimento que ele está doente; ele diz que ele escondeu tudo lá também para esposa, só que ele só vem levantando e vai medicando ele sozinho; depois... antigamente já estava a viver com a esposa mas quando saiu para Malawi e voltou, ele éh… o casamento terminou aí e ele está com a mãe
MORR	A	male	for a new relationship: Ele diz que eu não vou falar já da, já da minha situação não. Então, ele diz que se eu falar que estou doente ela vai me negar
MORR	A	male	Ele diz que não conhece anos dele
MORR	B	male	E agora mesmo, a namorar eu queria deixar, assim só estou viver só.
MORR	D	female	Ela disse que mulher com HIV casa, só que casar dele, depende pode apanhar um homem que hade gostar de você embora que está a fazer tratamento e fi,car consigo e encontrar outro e dizer eh amiga eu não vou aguentar, vai me contaminar.
MORR	D	female	Ela disse, você não adianta lhe explicar, deixa lhe até quando descobrir, começar a lhe perguntar, você hade responder, dizer ah sim e verdade só não te disse porque tinha medo, mas como já que descobriu estou a tomar. Se ele ter aquela vontade de estar consigo, vamos tomar e se ele dizer não, vou te deixar, vai te deixar e vai embora, isso depende de comportamento dele
MORR	G	female	Ela disse na família dela, tem dois irmãos que estão em tratamento com ela. São 3 estão a receber, todos vão juntos lá na unidade sanitária receber o medicamento. Então já tem conhecimento, ela e esses dois irmãos, já se conhecem que nós os 3 estamos em tratamento
MORR	G	female	E mais alguém aqui da comunidade sabe? Disse que não, cada um sabe sozinho é segredo da casa dele.
MORR	G	female	Disse que marido, a esposa nasceu 6 vezes ...Primeiro filho morreu, segundo morreu, terceiro morreu, quarto morreu, quinto morreu e sexto morreu. Da mulher do marido.Sim, o pai do filho. Então, quando ela viu hei foi a unidade sanitária e fez teste, acusou e está em tratamento. Assim já tem bebê vivo! entao Do pai do filho mas não esta a fazer aqui na sede, é lá na unidade sanitária xxx.
MORR	G	female	Então, ele também sabe da sua situação? Ela sabe da situação do marido com a esposa, só eles não sabem a situação dela. Disse ele escondeu me, eu também lhe escondi
MORR	G	female	Okay. Vamos, você disse que não está casada e agora chega alguém que lhe pede em casamento. Vai falar sobre a sua situação ou melhor não dizer nada? Disse eu não vou falar porque se ele também já tem, a situação dele vai ser difícil ele também abrir boca me explicar. Como ele vai ter medo de me explicar, eu também vou calar, não vou lhe explicar e todos vamos estar a viver a viver assim. Cada sem…
MORR	G	female	Ela disse, eu quando ver assim, dizer que não pode tomar medicamento, eu não vou aceitar porque nem este meu falava assim mesmo não quero, não quero. Mas agora ele como já viu, viu a mulher e ele também começou a tomar, está bom e está ai. Agora já não vou ouvir boca dele! Disse que não quer saber mas quando foi descobrir da esposa, já onde é que ele está já a calar ou já está a tomar a esposa e …
MORR	G	female	quando o marido estava a dizer que não podia tomar medicamento nê, ela disse que eu estou a ver que ele está bom porque estou a ver que está a seguir onde a mulher está a fazer o tratamento e já está bom. Então é por isso ela não é próprio marido que lhe explicou, só ela lhe descobriu.
MORR	J	male	ó que ela sempre quando viesse do hospital, falava agora sempre estão a dizer trazer o seu marido para você tomar. Agora como eu não sabia nada, pronto eu não punha em conta, multiplicava por zero aquilo ai. Depois em 2015 eu pensei, com amigos ném, porque amigos é que me sensibilizavam: vai lá tomar, nós assim estamos a tomar, é por isso nós estamos bem forte assim. Você não pensa de que todo pe…
NICO	B	male	Agora sou homem mesmo – homem forte! Sim!
NICO	B	male	Nada! Ali não há vergonha. Só saudar ‘Bom dia vizinho! – Bom dia!’ Todos nós sabemos que aqui é aqui mesmo…
NICO	C	female	Primeiro, ela informou o primeiro marido que perdeu a vida; depois, casou agora com o segundo marido…também informou. O marido abandonou…
NICO	C	female	Estava doente, mas ela não sabe dizer se é HIV ou não porque acho que não testou.
NICO	C	female	Ela não sabe explicou se o marido saiu pela doença ou por algum motivo porque ele não disse nada. Só saiu.
NICO	C	female	Não, não quis fazer [o teste]. Quando ela lhe informou pelo estado, ele não reagiu, não falou nada. Só arrumou, foi.
NICO	C	female	Então, aquele primeiro…ah…quando…falou com ele que estava com essa doença? O marido não sabia. Ela não sabia também que está doente. Ela soube que está com essa doença depois do marido perder a vida
NICO	C	female	Então, já estava viúva na hora de fazer o teste…
NICO	C	female	Ela disse que desde que saiu o marido de casa…ela…ainda não apareceu ninguém a pedir em casamento. Ainda não apareceu até o momento…ainda não apareceu outro homem.Ela sente vergonha – ela sente-se mal, sim. Ela pensa isso do tipo ‘epah! Se vier outro homem como é que vai ser?
NICO	E	female	Sim, então, quando veio ele falou pra ela que ‘estou a te casar mas eu estou a medicar’. Daí ela abriu-se, também, que eu também estou a medicar.
NICO	F	male	Falei da primeira vez de que achei que fosse quê - de brincadeira. Eu mediquei 1 mês, abandonei pra de vez mas, por enquanto, aquilo quando me recaiu – eh! Deu-me mal .
NICO	F	male	E quem foi o primeiro a abrir ficha? Foi a esposa ou foi o senhor? Fui eu.Me seguiu, sim.Não, ali não foi coisa estranha. Não foi susto, sei-lá como…não lutámos, não fizemos o quê. Só que sentámos ‘epah! Amigo, não há como.’ Eu tinha que fazer o quê? Seguir assunto de quê? Da saúde! E até agora.
NICO	F	male	Não, não me desprezou nem me insultou. Me deu também um caminho bom.Não, ela até agora também está medicar. Não deixou nada
NICO	F	male	No momento quando eu tiver algumas dúvidas pra falar…tenho um meu amigo também, que também é desta natureza. Às vezes sentamos…às vezes eu lhe peço ideias – como ele iniciou há muito tempo – ele também às vezes me dá o quê – ideia. Eu sigo aquilo. Era assim, sim. Ele depois disse ‘amigo, não estou a lhe ver bem. É melhor te levar a um sítio seguro’. Eu também lhe segui. E me deu certo até agora.
NICO	4	male	interrompi o tratamento não por vontade própria, por força do trabalho, E o que me levou eu a abandonar, é missão de serviço, esses Chineses, segundo como sabem que Chineses mesmo é daqui para aqui. Ora estão no mato uma semana ou um mês, ora era levado para outro distrito assim mesmo, praticamente eu fiquei baralhado, fiz cerca de seis meses sem chegar a casa.
NICO	4	male	Eu embora tenha sido minha iniciativa de vir fazer o teste, por de trás disso eu sabia que fazia amor sem preservativo, também sabia que eu frequentava os curandeiros, por causa de instrumentos cortantes, as laminas por ai for a, então era imperioso fazer exatamente o teste naquele período, razão pela qual fui ao hospital.
NICO	4	male	Não houve nenhum problema [com esposa aceitar], através dessa doença não houve nenhum problema. Ela saiu depois, foi por causa de ausência de trabalho.
NICO	4	male	Assim que eu regressei do trabalho, os meus pais como já tinham conhecimento que estava nesta situação, e tenho uma irmã na família que tem esta situação, então não é um caso novo na família, tanto que os meus pais condenaram-me bastante, disseram “você está nessa situação como é que você abandona essa situação como é que você abandona a medicação”, portanto é uma questão que a família trata de u…
NICO	4	male	Para mim a questão de masculinidade dada a idade, porque eu já não estou na escala de jovem, sou um senhor. Para mim não é tão relevante como quando eu era jovem, estava numa idade sexual muito activa, que queria de verdade, então para mim é uma questão desportiva, se aparece alguém que goste, ai tenho envolvimento sexual mas não é porque é um gráfico que afecta mesmo a minha masculinidade como t…
NICO	4	male	A minha maior probabilidade não é se ainda sou aquele homem de ontem ou o homem de hoje, eu ainda sinto o homem que sou, mesmo fazendo direito o tratamento ele não me diminuía nada, agora a única culpa ao peso que tenho é de ter deixado o tratamento porque já estou a sentir outros problemas, conscientemente tenho consciência de que tomando exatamente a medicação não há diferença nenhuma com o est…
NICO	4	male	Mas se soubesse que uma mulher atraente é HIV positiva não faz diferença? Não faz diferença, não há diferença.
NICO	6	male	Não podia me acusar. Mas ela foi sincera porque se fosse outra, iria zangar comigo porque ela não acusou, ultimamente eu é que transportei vírus para casa.
NICO	6	male	Sim, fui trabalhar longe. Então, não havia acesso de voltar para qui.
NICO	6	male	Além da família, então abriu-se para outras pessoas, os seus amigos sobre a sua situação?Não tinha medo falar com eles? alguns, porque tem amigos que são muito próximos de mim, Mas também eles me encorajaram para eu não deixar de tomar.Não me isolaram. Me encorajaram eu a tomar os comprimidos constantemente como a regra de, de…do hospital
NICO	6	male	Não, eles só me dissera que não pode ficar a pensar muito, não pode se sentir humilhado no meio dos seus amigos. Sim, deve ser aberto naquilo que você é. Eu também quando fui la não fiquei muito triste também não. Sim, comecei a intervir com meus amigos, brincar da mesma maneira que eu vinha brincando, não mostrei nenhuma, nenhuma forma de estar um pouco triste não, porque me incentivaram os médi…
NICO	7	male	A nossa convivência não mudou, tanto que a preocupação seria mesmo se ela acusasse positivo, como ela acusou negativo não houve exactamente discussão nenhuma, ficamos na paz, na maior tranquilidade.
NICO	7	male	Sim, essa que eu tinha saiu da casa sozinha com outro homem, depois eu casei outra. Nem essa que eu casei. Está a tomar comprimidos
NICO	7	male	O local aonde eu estava afecto no trabalho, não existe nenhum centro de saúde. Não existindo centro de saúde, criou-me grandes dificuldades de retornar.
NICO	8	female	Não, não reagiu também, não zangou porque quando ele se apercebeu que eu também já estou a tomar, eu lhe convenci, veio para aqui. Sim, começamos a tomar nós os dois.
NICO	8	female	Eu parei por seguinte, meu marido não trabalha, eu não trabalho, eu sou uma pessoa que me movimento muito (hum) de negócios não negócios: saio daqui vou viajar, ir “gwevar”1 peixe e voltar. Então no momento qua eu saio para lá, acontece, calha que o meu mês de ir levantar comprimidos já chegou, fico lá retida. Venho aqui, quando eu chego aqui vendo, daí subo tal carro volto de novo para lá. Já eu…
NICO	13	male	Eu estou sozinho aqui, eu não tenho família aqui que pode me ajudar, a pobreza esta a piorar e lá também não recebo dinheiro, Trocar não pode, tenho crianças aqui, tenho quatro filhos, não tenho maneira a pobreza esta a piorar, e minha vida
NAMA	12	female	Dai o meu marido disse nada, eu não estou a ver bem e se você vai fazer coiso, abrir ficha lá no hospital, tem que fazer teste e ver seu corpo a forma como está. Daí concordei com meu marido, quando cheguei aqui mesmo fiz teste e saíu positivo .
NAMA	12	female	Ele estava doente, problema de tosse, começou a tossir, a tirar sangue. Daí disse hei vou no hospital porque não estou a ver bem e quando chegou aqui acusou HIV e tuberculose.
NAMA	E	female	Já esse que estou a falar é esse que estava comigo assim há bocado. Ele disse que eu não posso ir lá, eu falei porquê? Disse ah, não posso, eu falei conta, eu também não sei. Eu não lhe obriguei tanto, como ele também tem a primeira esposa. Eu falei acho kue ele já fez com a primeira
NAMA	F	male	Ela é que vai levantar depois traz, então ela tem o que guardou os documentos, só que ela também não está, saiu foi a machamba, por isso quando veio logo a nossa, essa…
NAMA	H	male	o que me levou ao hospital não era algo ligado a SIDA, era simplesmente uma malária. Éépa pronto, para mim foi um choque, até hoje eu reflito, tenho um pânico, como é que eu vou para uma doença e eles dizem que tenho outra? Então não recebi de boa maneira.
NAMA	H	male	Acha mais fácil falar com homem do que com uma mulher sobre isso? Eu penso que é relativo, os homens conversam entre homens e as mulheres conversam entre mulheres.
NAMA	I	female	E sabe, lembra se mais ou menos quantos anos atrás fez o teste? Eu como tenho problema de leitura, e problema de escrever, possivelmente não esteja a recordar-me da data.
NAMA	I	female	Meu pai faleceu, a minha mãe vive, mas vive numa outra área.Ok. Tem alguém com quem pode conversar sobre a doença? Epah, eu não tenho alguém próximo para conversar sobre esses assuntos, eu converso com meu marido.
NAMA	I	female	E lá onde vivia antes havia amiga para conversar? Antes de casamento. Disse que lá onde vivia não tive amizade, só sai de lá para o casamento
NAMA	I	female	Três vezes, menstruar três vezes. Ok. Depois resolveu se casar?
NAMA	J	male	Essa mulher é que casei esse ano. Um okay. Casamento novo? Sim. Ok. E ela sabe? Não. Para mim, a pessoa que conhece é a minha mãe, que passou aqui.
NAMA	J	male	Uhum! Ok. Não vê o frasco e pergunta o que é isso? Disse que ela tem visto o frasco de medicamento, mas não pergunta.
NAMA	K	male	Então na sua opinião, o homem que fica positivo ainda pode ter uma vida de homem normal ou não? Ainda pode namorar, pode ter, pode fazer filhos ou homem que está com essa doença não pode? Não, pode pode.
NACA	F	male	ela me trouxe, me mostrou, disse agora tenho isso o que eu posso fazer? Eu agora tenho isso, você aceita que estejemos juntos? Eu disse, eu fui primeiro.
NACA	F	male	Agora porque não me dizia? Houve pequena discussão nê?!....familiar, eu disse epa, peço desculpas vamos estar, e estivemos. Agora até onde estamos, estamos gordos graças a Deus, ela está gorda, graças a Deus
NACA	F	male	...porque eu costumo ouvir que esse tipo de doença não tem cura, mas epaa, ele como me sensibilizou, eu quando fui ao hospital também me deram conselho, não sei quê, não sei quê… Então, até me perguntaram: você quer ter saúde ou quer morrer?... Se voce quer morrer pode deixar de examinar. Mas eu disse não, eu quero saude. Então explicaram-me, sensibilizaram-me…eles mesmo ne, ahh se voce fizer ist…
NACA	F	male	Falaram okay, fizeram e antes de eu sair disseram que nos podemos divulgar o que nos vimos? Eu disse sim podem me dizer. Tem coragem? Eu disse tenho coragem sim, sou homem. É quando disseram amigo voce agora esta assim. Eu respirei fundo, porque antigamente havia essa ameaça, respirei fundo e disse, o que devo fazer? Ele disse primeiro controlar o seu cd4, porque naquela altura a pessoa podia faz…
NACA	2	male	Meu pai não sabe. Porquê, no dia de controlo para mim e minha irmã ele negava, falava a minha mãe “ah, vai lá você eu não vou”, estava a negar. E mama disse “vou parar de exigir pois se eu depender dele, meus filhos vão morrer, vale a pena eu deixar assim, ele a fazer a vida dele e eu vou lutar com minhas crianças que estão doentes”,
NACA	3	female	Quando cheguei a casa, falei para o grupo da minha mãe, falei a ele, ele não acreditou, disse que queria me levar para um outro hospital para testa, minha mãe disse que iria resultar a mesma coisa, e era importante eu tomar os comprimidos, e ele saiu mas não foi no mesmo dia, foi dia seguinte.
NACA	3	female	Eu quero ficar saudável, a minha mãe me disse, quando uma pessoa toma esses comprimidos fica saudável
NACA	3	female	Tinha marido, quando ele soube me abandonou
NACA	3	female	A única coisa que eu peço, é minha saúde para frente e se aparecer um homem quiser me casar, como é que eu vou fazer?
NACA	4	female	Quando eu soube do meu resultado, eu assustei-me, muito, tive medo, mas o meu marido me apoiou, disse “não, vamos ouvir o que vai se falar, vamos tomar os comprimidos”. Meu marido também testou e estamos a tomar. ele também aceitou e começamos a tomar o medicamento. Nunca houve nenhuma briga lá em casa. Ele me cuida, e estamos a nos cuidar e eu agradeço .-
NACA	5	male	Aconselharam para não entrar de qualquer maneira com outras mulheres, e eu deixei a minha outra mulher, fiquei só com a minha mulher e ela também fez a consulta, pegou e começamos juntos
NACA	6	male	Porque naquela altura eu sempre usava mulheres sem preservativo
NACA	6	male	Minha esposa sai de onde eles estavam a conversar para onde eu estava, “meu marido” e ela sempre continua a me perguntar “o que se passa”, então sempre a minha resposta era dizer “eu não sei, estou a adoecer pelo que estas a me ver, eu não sei se é tuberculose ou o quê”. Ok. Então chegou a vez dela de me dizer, “porque você não me falou a verdade para eu fazer o controlo no hospital para ver se e…
NACA	6	male	Então comecei a me encontrar com a minha esposa, ela sempre todos os meses ela fazia controlo, faz controlo para controlar ver se…
NACA	6	male	Fiquei, fiquei, com aquela doença, fiquei, fiquei, até chegar a vez que eu estava a sair, minha família tinha me levado para irem me cuidar la onde eu vivo na minha casa.
NACA	8	female	Eu não sei se meu marido tem, porque eu é que procuro a minha saúde, e então andei e procurei, agora se ele tem ou não, não sei
NACA	8	female	Ele tem estado saudável porque também não posso dizer muito porque ele não vive aqui, ele vive em xx, mas assim ele chegou e está cá.
NACA	8	female	Dependo muito da ajuda de minha filha, ela trás um pouco de alimentos para mim, xima, porque ano passado que semeei não produzi nada na minha machamba.
NACA	8	female	Causam me fome sim. Estou a comer arrasca porque meu marido foi no outro sítio foi casar no outro sítio, então, alimentação é com muita dificuldade.
NACA	9	female	Ele chegou a casa e me disse que ele fez teste e acusou positivo, e me convidou para ir ao hospital, eu não resisti eu vim. Eu não assustei-me, não tinha muitas opções, eu só queria ficar bem.
NACA	9	female	Só lhe levaram ao hospital, da vez que adoeceu.
NACA	13	male	Quando eu vim aqui para o hospital, fiz teste, os enfermeiros disseram que eu já tinha a doença, mas disseram-me que esta doença tem tratamento aqui no hospital, e eu desde essa altura, porque minha mulher não tem eu nunca mais mantive relações com minha mulher. Nunca mais fiz relações sexuais com qualquer outra mulher.
NACA	13	male	Ninguém foi obrigado a fazer o teste. Não tivemos nenhum problema. Ela aceitou?Ela agradeceu.
NACA	13	male	Nunca mais fiz relações sexuais com qualquer outra mulher.
NACA	13	male	mas entre dois a três meses é que sentia fraqueza antes de fazer o teste.
NAMP	1	female	Eu evito ele [marido] ficar chocado, não falo sempre e mesmo a hora de tomar a medicação, não costumo a tomar ele presente.Porque pode ele mudar ideia dele, sempre costumo a tomar quando ele não esta presente.
NAMP	1	female	Não [falei com o parceiro inicialmente] porque não é fácil, principalmente para nós jovens. Não é fácil falar isso abertamente para uma pessoa, mas nem a minha família, outras pessoas não sabem. Só uma irmã é que sabe, nem a minha mãe não sabe, porque não sei como é que ela vai receber a informação.
NAMP	1	female	Sim, então eu conversei com mana para ir poder falar para ele, de uma forma assim para ele não ficar chocado. Ele falou de boca para fora que aceitava assim mesmo, mas não sei no fundo do coração dele. Saímos, foi fazer teste no hospital militar, ele está negativo.
NAMP	1	F	tenho que continuar porque é a minha saúde que está em jogo. Tem mais algum motivo? Meus filhos. Sim, motivo é meus filhos, tenho que fazer tratamento para ver meus filhos a crescer.
NAMP	2	female	[partner] Não reagiu nada, ele disse que heid ir também fazer, falei que não vai sozinho, vamos juntos para eu confirmar se vai fazer teste ou não. Okay. Depois então ele fez o teste? Fez sim. Positivo.
NAMP	4	male	E sempre estou a obrigar a ela – 3 em 3 meses quando eu venho fazer controlo, ela também tem que ir fazer teste e sempre me traz resultados.
NAMP	4	male	Acontece que quando tocasse sempre 16 horas eu apanhava frio. Sempre eu apanhava frio! Todos os dias eu tinha que andar de casaco. Eu comecei a me perguntar ‘o que está me passar meu corpo?’ Tambem, antes de começar a tratar – 2 em 2 meses tinha que me abranger malária.
NAMP	4	male	E também tem que ter segredo porque existe também homens – quando a mulher tem e o homem não tem – pequena discussão numa casa tem que falar ‘minha mulher, você já tem. Vou te deixar!’
NAMP	4	male	até a minha mãe e meus irmãos estão a me obrigar para fazer tratamento e eles chegam na minha casa quando me ver que eu fui no hospital, sempre eles tem que chegar em casa para vir consultar se já apanhei comprimidos, sim.
NAMP	5	female	eu passava mal, dores de cabeça; à vezes diarreia; às vezes aquela doença avariava. Houve dias que eu nem ficava bem. Eu primeiro me medicava…injecção, ora era remédio tradicional – sim
NAMP	5	female	Falaram abertamentena familia, sim. Toda a minha família sabe que eu estou a sofrer dessa doença. A minha irmã sabe – toda a minha família saber, uhum!
NAMP	5	female	Não…agora, não estou a ter aquela vontade, né? N’sah! Isso não está fácil. Não está fácil. Até muitos casados que estão nessa situação, os maridos não sabem.
NAMP	5	female	Não…agora, não estou a ter aquela vontade, né? N’sah! Isso não está fácil. Não está fácil. Até muitos casados que estão nessa situação, os maridos não sabem. Sabe, o que me faz eu não contar, né? Às vezes eu tenho aquela vontade de contar, tenho medo que ele venha me rejeitar – ‘ah! Minha namorada tem HIV?! Vai me dar doença, sim.’ Porque há pessoa…outro que nega pessoa assim, né?
NAMP	5	female	Se ele não entender, pronto!’ Até ele me pediu que…ele, né…se está mesmo [de] acordo mesmo…que eu agora quero essa amizade – quero muito fazer essa amizade para eu casar, eu sair com ele, eu vir pra aqui no hospital. Ahah! Falar que meu parceiro é este…para conversar com ele para se entender. É isso! Ahah!
NAMP	5	female	Sabe, o que me faz eu não contar, né? Às vezes eu tenho aquela vontade de contar, tenho medo que ele venha me rejeitar – ‘ah! Minha namorada tem HIV?! Vai me dar doença, sim.’ Porque há pessoa…outro que nega pessoa assim, né?
NAMP	5	female	Mas meu pai me quer como eu sou; minha família me quer como eu sou. Na verdade, isso não posso mentir. Desculpa, não posso mentir.
NAMP	6	male	[A] única pessoa é a minha mãe que sabe, sim. E como é que ela reagiu? Não…ela me exigiu não desistir, né? Sim, me exigiu que “olha, não pode desistir. É assim mesmo. Deve tomar; deve seguir todas as regras que te falam”
NAMP	6	male	Sim, quando eu fiz teste aqui…prontos…acusou positivo. Prontos! Não pensei muita coisa, não, só recorri em casa da minha mãe. Prontos! “Mamã, assim estou a sair do hospital com a minha esposa e aproveitei abrir ficha.” Prontos, ali mesmo aproveitámos informações ali mesmo; nos tentaram sensibilizar, não sei lá quê…podem vir pensar muita coisa, não é?
NAMP	6	male	não há necessidade de eu ir ter com um amigo, prontos, e falar durante acerca da minha vida ou falar do meu bem. Não posso fazer isso aí.
NAMP	6	male	Hum! A sua mãe costuma controlar o tratamento? Sim, sim, não falha. Por exemplo, ontem ela estava em casa – ontem! Talvez ela estava pensar que eu já esqueci – na minha casa – disse ‘olha, amanhã não esquecer, amanhã tem que ir recorrer ao hospital. Tens que…’ ‘mamã, sempre está na minha cabeça. Já sei que hoje é dia 9, sim, amanhã é dia 10…hei-de ir.’
NAMP	6	male	Então, dali tentei falar com eles e disse que ‘olha, meus irmãos, somos do mesmo grupo; não podem assustar – sou também do mesmo grupo, não podem assustar. O mais necessidade que eu estou a falar aqui é de mandar fechar boca – calada. Se chegar lá no bairro, não aconteceu nada. Ninguém viu noutro!
NAMP	9	female	Lhe expliquei o que me falaram no hospital – que aconteceu isso, isso, isso. Ele entendeu - Sim, foi. Mas não acusou!
NAMP	9	female	Nao terminei [na] décima. É nesse tempo que eu fiquei grávida…dessa outra minha filha.
NAMP	11	male	porque não sou população nativa, sou preparado, então não vou ir casar com qualquer numa de mulher me criar problemas por causa de não sermos do mesmo ritmo,
NAMP	11	male	É negativa sim, desde 2010, três em três meses faz aqui comigo, sim, sim.
NAMP	11	male	quando o ministério criou eh uma hipótese de avaliar pessoas que cumprem adequadamente o uso do medicamento e tinha que dar prioridade de três em três meses , aí senti o alívio total e trabalhava eh sem sobressaltos...na alternativa do trabalho
NAMP	11	male	como eu vinha sempre tomando adequadamente os medicamentos, até hoje estou a fazer 88 kilos e não tenho nenhuma sintoma; sou assintomático para dizer que sou assintomático em relação a esta doença e já esqueci, sou uma pessoa normal.
NAMP	11	male	Naturalmente não. Não posso e não devo, porque como eu disse na comunidade cada um tem seu comportamento, eu falar que eu sou o fulano...não é possível, mas minha parceira não tem problema, sim,sim
NAMP	A	male	Disse que se ele conseguisse um dia desses casar, ter mulher, ele ia informar que eu sou seropositivo.
NAMP	A	male	Ok, e também muitas pensam ah... que são pessoas só que traem, que são muito, muito mulherengos, que, atraem essa doença.
NAMP	D	female	Desde que ela continue tomando isso porque tem notado que as vezes a criança sai seronegativa, então para ela é bom, pode continuar a nascer.
NAMP	D	female	Ela se sente mulher. Ainda com os medicamentos que está a tomar ela está mais robusta.
NAMP	D	female	Disse que foi informada para não se prostituir.
NAMP	D	female	Okay. E como foi com o esposo? Ele também tomou ficou… Está a negar. Esta a negar, okay. Então… mas ele deixa você tomar?
NAMP	D	female	Disse que o que ela está a notar é que o marido muitas das vezes, quase que sempre está com febres.
NAMP	D	female	Disse que vieram lhe buscar, foi para lá receber medicamentos, só que como ele bebe, por isso as vezes não toma em consideração os medicamentos ?
NAMP	D	female	Ela se sente mulher. Ainda com os medicamentos que está a tomar ela está mais robusta
NAMP	J	male	Então ela quando me abandonou, eh eu fiquei assim mesmo. Minha mãe me levou aqui, fui sentar lá em xxx quase 3 meses e esse meu pai não estava aqui, estava lá mesmo porque eu estava doente e mijar sangue só.
NAMP	J	male	Então como ela me abandonou e eu não tenho condição, nem serviço. Já baixei pouco, se eu trabalhava as coisas seriam diferentes
NAMP	J	male	eu fiquei descomandado, por dia acho que um dia inteiro não como nada. Hum prefiro sentar lá na casa da minha mãe, porque minha mãe se preocupa.
NAMP	J	male	Mesmo minhas coisas, todas as minhas coisas já levou, nem M-Pesa, nem cartão do banco ela já levou. Epah estou assim mesmo, estou a tentar ligar para ela epah fica lá com a sua família
NAMP	J	male	Não. Você está a pretender casar, que altura você acha que é melhor para contar para a parceira? Epah isso vai depender de uma condição porque até agora, assim vamos com essa chuva aqui, dentro não tem farinha, não tem carvão. Tenho que me preocupar, pelo menos ter um saco de arroz, um saco de farinha e carvão, hade faltar ai um litro de óleo. Pelo menos havemos de comer em 4 meses.
NAMP	J	male	Vai me valer, não há como. Se ela tem a mesma doença que eu tenho.Ela pode esconder mais um dia vou agarrar.
NACA	B	male	Agora já está a sentir melhor, o corpo já está a ganhar estabilidade, não é como antes que estava muito magro, muito debilitado, sem força. Disse que ainda não casou porque ainda não tem condições para casar, mas quer casar.
NACA	B	male	ele tinha uma esposa, quando ele começou a adoecer, a esposa lhe abandona, então ele veio para o hospital porque depois a esposa lhe abandonou quando ele começou a adoecer. -- Ele comecou a tomar comprimidos logo depois de teste.
NACA	B	male	Ele disse que não percebeu, só ele sentiu a mulher abandonar só.
NACA	B	male	Disse que ele vai informar, se ela quiser ficar comigo vai ficar, se ela não quiser pode abandonar, mas eu vou informar, ele vai informar.
NACA	B	male	Ele está a dizer que a única coisa que ele tem para acrescentar é que ele não tem muita força para que nem antes que conseguia fazer trabalhos e conseguia sobreviver, então se houvesse maneira de como ajudar as pessoas que têm esse problemas desse tipo de doença, que não tem força trabalhar para continuar a trabalhar de forma a se sustentar, então se houvesse alguma maneira de ajudar a eles nesse…
NACA	D	female	Para ele, [eu] tinha medo de me deixar, dizer haa, não te quero mais, você tem SIDA, eu não te quero, eu tinha aquele medo, de perder a ele. Mas ele descobriu sozinho me chamou a noite perguntou o que era aquilo e eu disse que estou a medicar, agora eu não sei, o que você decide. Disse não, não tem problema é só me levar para lá eu também saber me controlar, se eu tiver essa doença para estarmos …
NACA	D	female	lhe levar para lá, levei-o, fui ter com aquela senhora entramos na sala de teste de HIV, ele fez teste não acusou. Perguntaram, vais deixar a ela porque esta doente ou vai continuar com ela?
NACA	D	female	Ele disse não, eu gosto dela, não posso deixar porque ela esta doente, epá não tem maneira para eu me prevenir , para eu não apanhar essa doença que ela tem? Disse tem, vamos te dar comprimido você tem que tomar cada noite, cada noite você pode fazer sexo com ela sem problema, mas você tem que tomar esses medicamentos.
NACA	E	female	Ok, e chega um homem que quer casar consigo, você iria falar dessa doença? Disse se aparecer um cavalheiro vai aceitar mas ela vai informar que eu estou nessa situação. E aceitaria também se ele estivesse na mesma situação? Disse vai aceitar porque ela costuma ver la no hospital as pessoas a dizer que eu fui primeiro a ter, depois a minha esposa, hoje juntos estamos porque todos somos positivos.
NACA	12	female	Comecei a ir na baixa, na maternidade. Me davam Quartem, e Paracetamol. Eu tomava, mas não passava, depois eu falei com a pessoa com quem eu vivia que é meu marido que “estou a pedir me acompanhar para o hospital, ir abrir ficha, estou doente, não estou a me sentir bem”, e ele com certeza me acompanhou. Ele saiu positivo e eu também. Já quando chegamos em casa, ele já começou a andar do jeito del…
NACA	12	female	Disse que “eu não tenho, estão a mentir para mim”. Não chora mãe. Até hoje não sabe se ele está a tomar ou não? Não.
NACA	14	male	Ok, os dois falam abertamente que estão HIV positivos ou não? Eles sabem também que você é positivo? Sim. Falam abertamente vocês? im, conversamos entre nós, cada um falar para o outro o que lhe acontece. Isso é um segredo entre vocês? Sim.
NACA	16	male	Sim. Então eu tinha que falar com aquele senhor médico para enfrentar nê? Para poder, levantar e estar a tomar. Tinha me dito que aahhh, chama a tua mulher. Então fui levar a minha esposa, meus filhos para aqui. Então fizeram analises e não acusaram nada. Então chegou num momento, aquela senhora disse ok, já que o meu marido já tem o vírus de HIV, ela a começou a criar problemas, de um lado para …
NACA	16	male	O problema que me fez não levantar medicamentos é por conflitos que estavam a surgir la em casa. Porque ela gritava, dizia aquilo isto e aquilo, não sei lá. Eu disse esta bem. Obrigado, se você quer sair, pode sair não tem problema. - Ya, porque ela me gritava coisas, me falava mal, coisas que não da para falar ao outro ne, sim.
NACA	16	male	Ela não me falava, mas, eu pessoalmente há uma vez que me doía a cabeça, me doía a cabeça…. forte, então, eu chamei um médico ai, então eu fui fazer analise, disse não procura (não percetível). Então me falaram aquilo, então eu não sabia que aquela senhora também tinha, ela não me falava. Aquela senhora tinha, mas não me falava, estava a esconder, então chegou o momento que o médico me disse que …
NACA	16	male	Ok. Então a primeira esposa foi fazer o teste e foi negativa. Depois de quatro mese s ela abandonou a casa e foi a casa da família dela.
NACA	17	male	apesar de você fazer seu trabalho, tem que arranjar tempo para vir aqui ao hospital. Mas epá, eu comecei a ver que aquele dia que eu vinha ao hospital devia estar a perder o pão, mas o que me fez eu abandonar tomar os comprimidos foi porque quando comecei a tomar eu ficava parece bêbado, eram muito fortes os comprimidos
NACA	17	male	disseram para eu convidar a minha mulher para virmos juntos, para fazer teste só que eu tinha dificuldades para dizer a minha mulher sobre este assunto. Quando cheguei em casa, sentei com a minha família, meus familiares, sem a minha mulher, e a minha família aconselhou-me que olha, entre a tua mulher, o teu casamento e a tua saúde, prioridade deve ser a tua saúde e disseram-me, vai falar com ela…
NACA	17	male	fizemos teste, minha mulher e meus filhos saíram negativos e eu saiu positivo, comecei a tomar os medicamentos. A minha mulher foi aconselhada, para de 3 em 3 meses vir fazer teste, 3 em 3 meses fazer e até hoje o resultado dela tem sido negativo, ainda não ouvi ela a falar diferente.
NACA	17	male	Eu lembro-me sempre, mas também, conto com a ajuda da minha mulher, há vezes que não estou bem-disposto ela também costuma vir levantar para mim.
NACA	17	male	Então a ativista sempre vinha, vamos, vamos, vamos, eu não queria. Meus familiares estavam ali ate meus familiares começaram a dormir na minha casa, porque eu tinha que ser levado para tomar banho, tinha que ser levado para fazer necessidades maiores, mas eu comecei a negar voltar ao hospital, então minha família disse pronto, como você não quer mais voltar pro hospital, nos também temos que… não…
NACA	17	male	O que eu penso, o que eu penso é que uma doença, não tem que ficar a falar que eu tenho uma doença.
NACA	17	male	Eu tenho vontade de ter filhos, mas fico com dois corações, por causa da dificuldade financeira, porque as crianças precisam de comer, precisam de vestir, então isso é o que me faz eu não ter outro agora.
NACA	17	male	Se minha mulher não tivesse, como é o caso, nós estamos a viver muito bem, mas se ela tivesse e eu também tivesse, também íamos continuar a viver bem, podia ser diferente, minha mulher ter eu não ter, íamos continuar a viver,
NACA	17	male	um lar não se estraga, não se destrói por causa de doença, um homem que faz isso é um homem fraco.
NACA	17	male	Eu sinto que existe alguma diferença porque a minha força reduziu, não tenho tanta força como antes para carregar uma coisa pesada, tenho cansaço fácil quando é para caminhar longas distâncias, então essas são as diferenças que eu sinto como homem.
NAMP	13	female	eu sou solteira vivo sozinha não trabalho, esse tempo é quando eu trabalhava em um bar ai assim, “eu disse sou solteira, acabei de terminar job agora, agora eu saber se de verdade tenho, hi, tenho medo.”
NAMP	13	female	eu estava a dormir ele abriu minha mala encontrou cartão, perguntou “xii você então estas a medicar?” eu fiquei só, eu fiquei calada, eu falei ihh sim ameacei que estas a ver esse cartão que do mesmo tipo que esta fazer o que, que estou a medicar, ele depois ficou assim tipo estávamos quase a terminar, terminamos, mas eu nunca fiquei triste porque que ele foi porque o quê é minha saúde,
NAMP	13	female	Achas difícil arranjar um namorado? Não é difícil só tem que procurar alguém né, que, nem difícil porque daqui nem vou contar para ninguém No caso então consegue não contar para mais ninguém? Ihh não vou contar. Não? Não vou contar, prefiro ele descobrir do que contar.
NAMP	14	male	Aí não tinha como porque epah, não tínhamos como porque a doença já nos atacou, já bem que a gente tem um caminho para pelo menos para travar, eu sei como dizem é uma doença que não cura mas com esses medicamentos que estamos a tomar, epah pode levar pelo menos algum tempo sim, pode pelo menos levar um tempo
NAMP	B	female	Até nascer aquela, até nascer a outra crianca, neste momento já lhe abandonou
NAMP	B	female	porque levava muito tempo sentada no hospital para ser atendida e voltava par aqui e não encontrava como fazer. Então pensou em abandonar o tratamento, e começar a fazer negócio de venda de couve.
NAMP	B	female	... então acha que essa doença vai ser um problema para encontrar outro marido? Ela disse tem esperança de ter.
NAMP	B	female	Disse que vai ser dificil (risos), também com a conjuntura da doença o casamento está um pouco difícil, na condição que ela está acha que vai ser difícil, mas quer. Se houver, havendo ela está...
NAMP	G	male	Perca do corpo epah tenho mesmo, eu não estava assim. Não sei é por causa de fome, não sei se é por... não sei é o quê mas, epah perdi corpo mesmo.Se sinto mal. Um jovem como eu perder força epah.
NAMP	G	male	Epah, senti bem só que por causa do tempo, não tenho tempo para entrar lá e não tenho alguém para poder enfrentar os meus documentos nê, para poder, não sei como posso (pessoas conversando) entrar nê, sim. Mas, muito mais através desse job que eu ando a girar de qualquer maneira através do serviço, há um tempo que me disponibilizam ainda, mas não comecei fazer
NAMP	G	male	Ya, nos homens talvez é através desse tempo, sim, porque para nós o tempo, só um dia só, pior nós as vezes que somos comerciantes, perder um dia para nós é uma grande perca.
NAMP	G	male	É esse que eu começo, comecei a classificar o meu corpo porque já não estou como antes.então é isso que vai quase, me fazer pensar em voltar para lá fazer tratamento.
NAMP	G	male	Ela já informou a mãe, a mãe já tem conhecimento, então quase não alastrou, não sei se sabem malta os tios ou outros irmãos, mas a mãe, tenho certeza que já sabe.
NAMP	H	male	young man lost girlfriend (to AIDS ,likely) after that sick, tested with HIV, has no work, is weak for odd jobs, no food, medicine causes further hunger, defaulted, depressed returned to live with mother
NAMP	H	male	Se encontrar biscato, costuma fazer. Agora reduziu a capacidade
NAMP	H	male	Disse que há diferença entre homens e mulheres, geralmente as mulheres são um pouco fracas nesse sentido de ter coragem de esconder segredo.
NAMP	H	male	eu sempre eu gosto dele para ir ao hospital, tem que ir ao hospital, até quando recebe aquele medicamento eu costumo controlar “ ah, hoje tomaste? Ah, não sei que” eu sempre tenho que insistir ele a tomar. As vezes quando passam dois, três dias sem, sem lhe ver nem, eu costumo perguntar “você, costuma tomar medicamento?” quero ver, trazer frasco quero ver, quantos medicamentos que ficou ai, compr…
NAMP	I	male	Ele informou a namorada que ele é positivo, só que ele não sabe, ela não falou para ele, ele não sabe se ela está a medicar ou se já fez o teste
NAMP	L	male	Dizer que eu tomo, aproveito da minha mulher como também ela tem, levamos o cartão para o mesmo hospital ali na medicina, mas ela cumpre mesmo. -Ele disse costuma a aproveitar quando ver que “eh, estou mal” então costuma também aproveitar dos medicamentos da esposa para tomar.
NAMP	L	male	Sim, quando eu fiz teste aqui…prontos…acusou positivo. Prontos! Não pensei muita coisa, não, só recorri em casa da minha mãe. Prontos! “Mamã, assim estou a sair do hospital com a minha esposa e aproveitei abrir ficha.” Prontos, ali mesmo aproveitámos informações ali mesmo; nos tentaram sensibilizar, não sei lá quê…podem vir pensar muita coisa, não é? Aquela mamã disse “OK! Obrigado pelas informaç…
NAMP	L	male	Porque eu há muito tempo meu serviço aqui, eu era ajudante no carro. Então aquele carro, como meu patrão são aqueles, quando avariou, ele não quis mais arranjar, levou o carro dele e encostou. Então eu fiquei assim mesmo, não sou uma pessoa que sabe roubar nem provocar nem o que. É isso mama que me faz stress, não que tenha um problema no coração, naõ.
NAMP	L	male	E como é para vocês no casal? A sua mulher toma regulamente, e você não toma… você fica faltando, como é isso dentro do casal? A sua mulher fala o que? Não fala nada.
NAMP	L	male	Mas me falaram com muitas pessoas mesmo o meu patrão dizem, “assim você adoece, fica bom. Adoece fica bom. Mas no dia que vai adoecer mais não à de voltar, você já morreu ai.”
NAMP	L	male	Ninguém fala, porque cada um esconde seu corpo, ninguém quer falar para o outro a dizer “eu já tenho SIDA” nada, porque já sabe que há outros que levam essa vergonha e vai falar, pelo que, ali cada um sabe do coração dele.
NAMP	L	male	Nunca ouvi nada, só conversas assim, saio sim, mas essa coisa de sentar e falar de doença, por exemplo essa nossa doença nada nunca.
NAMP	L	male	não há necessidade de eu ir ter com um amigo, prontos, e falar durante acerca da minha vida ou falar do meu bem. Não posso fazer isso aí.
NAMP	L	male	Não falam mal de doença nada. Só eles falam dizem que “você não pode falhar”, mesmo esses patrões ali mesmo, que você anda com eles, aqueles me falam “você não pode falhar, porque isso onde você falha já morreu, isso não perdoa”. Então se você ficar assim como eu estou, assim já me perdi, eu já sei que hei-de ir mesmo.
NAMP	L	male	Se ela tem família que, de verdade, se ela falar não vai publicar muitas pessoas, é só falar com aquela vizinha…aliás, um tio ou tia…prontos…ela mandar ‘boca fechada.’
NAMP	L	male	Então, dali tentei falar com eles e disse que ‘olha, meus irmãos, somos do mesmo grupo; não podem assustar – sou também do mesmo grupo, não podem assustar. O mais necessidade que eu estou a falar aqui é de mandar fechar boca – calada. Se chegar lá no bairro, não aconteceu nada. Ninguém viu noutro!
NAMP	F	female	Hum, então se o marido soubesse, iria, o que aconteceria? Disse que ela tem medo de ser divorciada por isso não está a informar .
NAMP	F	female	Ok, então como é que consegue, o marido sabe que está tomando remédio ou como é que se faz? Ela toma nas escondidas.
NAMP	F	female	E, e se o marido soubesse, porque é que iria se divorciar de si? Disse que, disse que ela não sabe ao certo qual seria a, a reação do marido, se ia lhe divorciar ou não. Hum, hum, mas se ele iria se divorciar qual seria, se ele já tinha tantos anos com a senhora, porquê iria se divorciar dela? Disse ia lhe deixar só por causa da, dessa doença.
NAMP	M	female	Porque ele estava a trabalhar lá fora, e quando ele chegou lá abandonou o medicamento, desde ai, caiu lá mesmo, trouxeram para aqui só ficou três dias e dai morreu.
NAMP	M	female	Sete meus, e dois órfãos que deixaram com minha irmã.
NAMP	M	female	Nem a hora que ele tomava eu não consegui, só que, depois de ele ficar doente depois de uma analise é que me informaram no hospital que “teu marido está grave e doente, os efeitos da doença foram isto, isto, e isto, porque estava a negar de medicar” dai quando eu soube, informei a minha família “assim, eu não sei se estou bem” e ele me deixava com uma criança de seis meses.
