# Supplementary material for: Gender and stigma in antiretroviral treatment adherence in Mozambique: A qualitative study
Source: PLOS Glob Public Health. 2024 Jul 15;4(7):e0003166. doi: 10.1371/journal.pgph.0003166 (PMC11249256; doi:10.1371/journal.pgph.0003166)
Supplement: S3 Dataset — (XLSX) [file pgph.0003166.s005.xlsx]

## Sheet: DATA-stigma
SITE	#	gender	interview quote
CHAM	2	female	Então como é que é com o estigma e a descriminação, como é que as pessoas falam sobre outras que são HIV positivas? -Antigamente tinha essas coisas, mas agora que a maioria já tem, já não está cheio isso, não, por mim ainda não vi ninguém me descriminar.
CHAM	2	female	eu as vezes digo, as pessoas dizem que a doença já é normal para todos, sim, e tem aqueles que ainda não estão acostumados, vou dar o exemplo no início. No início há mais vergonha, as vezes nem todos.
CHAM	3	male	Sim, logo no dia que soube que eu era um seropositivo, falei os meus pais ... eles deram conselhos para que a gente continuasse, que não discutíssemos epah. Sim.Sim, dão apoio moral sim, tanto os meus pais, tanto os pais dela e os irmãos dela
CHAM	4	female	Contei para a minha mãe, porque eu vi que não é uma coisa só para ficar, nós os dois poderíamos precisar de um apoio. - Ela também não tem preconceito.Ela sempre me apoia.
CHAM	4	female	Quem tem HIV é uma pessoa que namora muito, mantem muitas relações sexuais, então há vezes ali assim na conversa, nós sempre sentamos, tem um grupinho que você sempre escuta a dizer assim que ah sabes essas coisas de apanhar HIV é falta de juízo da pessoa. A pessoa brinca muito e apanha HIV, as vezes outros a cochichar e quando passa uma pessoa, está a ver aquele ali, não pode lhe ver ser gorda, …
CHAM	4	female	eu me sinto assim um bocadinho assim incomodada, porque a pessoa chega, pergunta qual é o seu número, você está ali então você tem que lhe dizer que não, estou a espera de me chamarem, tenho cartão. Então essa mistura, sabendo que a sociedade em si tem aquele pequeno preconceito, então para mim, não me agrada tanto.
CHAM	5	male	Doença é doença, então nessa doença não há que se esconder a doença, o que é doença é doença, esconder a doença para quê? Qual será a finalidade da doença? Eu falo avontade, sem problema porque não tenho medo, eu sei que eu estou saudável através disto , então como a pessoa também não implementa fazer isso aqui porque a pessoa foi acusado que ele tem HIV, então se a pessoa não quer se entregar pa…
CHAM	5	male	É assim, eu bem bem, realmente não acato aquilo que outra pessoa olha para mim, ou aquilo que ele pensa por mim, eu olho naquilo que eu sou e naqulo que eu quero ser, acabou . Sim, porque amanhã, hoje sou eu, amanhã és tu. Então não há motivo de você estar a sorrir o outro. Dizer que aquele tem HIV, aquele é seropositivo, é mentira nós todos somos iguais porque hoje sou eu, amanhã és tu.
CHAM	5	male	lá onde eu estou não se esconde, até é normal você apanhar frascos no caminho, deitam de qualquer maneiram frascos quando acabam de tomar comprimidos, não escondem. Então é sinal de que não podem ter medo, isto aqui existe, e nós também que já somos afectados com isto aqui estamos aqui, por isso a pessoa quando deixa aquele recipiente, aquele vaso de comprimidos de qualquer maneira na rua, é que …
CHAM	7	female	(2004) era um momento difícil mesmo que só quando olhava para a pessoa viam de que a pessoa é muito magra, tinha borbulha e manchas no corpo logo descriminavam a pessoa. .
CHAM	7	female	Primeiro não foi fácil [contar a familia] porque eu ainda era nova naquela época [2004], e era uma época que havia muita descriminação, mas mesmo assim depois foram dando força.Mas..não me abandonaram, não me descriminaram
CHAM	7	female	Só de a pessoa ter uma borbulhinha, uma mancha no corpo é um motivo, então eu evito muito, mesmo as minhas amigas próximas eu não conto. Sim, se calhar elas também podem ser positivas, e elas podem te dar um pensamento negativo, naquilo aqueles que tomam aqueles comprimidos, ora isso mais aquilo, então acaba desistindo enquanto elas estão a dar continuidade na medicação
CHAM	7	female	É que na família há descriminação, muita descriminação, então se contas a alguém da família, ao envés daquela pessoa ajudar, está a descriminar, começa a falar mal, não está ajudar mas a destruir, você acaba não ficando a vontade quando já está com a família.
CHAM	7	female	Ah tinha um pensamento negativo, mas agora já estou a viver com essa doença, pensamento negativo porque eu não aceitava sair fazer alguma coisa, so ficava sentada tipo hade vir uma ajuda não sei de onde, porque sabem que estou doente, então acabei vendo que nada sentada, tenho que levantar e fazer alguma coisa, sou uma pessoa normal como as outras pessoas.
CHAM	7	female	Agora já há melhoria porque fala-se mais sobre HIV, e já tem mais pessoas já a vir no hospital porque naquele tempo a pessoa ficava a espera de ficar doente, e ainda ter que lhe levar, já não anda, já não consegue nada e agora, acho que a descriminação já melhorou, a pessoa mesmo ver que alguém está doente, pelo menos tenta ajudar, diz que tem que ir ao hospital, tem que fazer o teste.
CHAM	11	male	Foi bom saber que não é o único, mas também não devemos de passar aos outros como nós não queremos ser os únicos. -Não querem falar então para outras pessoas? Qual é a razão para não? -A razão não sei como explicar.
CHAM	12	male	E quando você fala, dizer o vizinho, vizinho leva e vai falar com outras pessoas, então fica depois eh não, está doente, tem SIDA este aqui não é nada. Não pode, tem que esconder mas eu nunca ouviu um vizinho a dizer que você tem isso, porque não sei, eu como antecipei o tratamento antes da doença me comer muito, eu estava muito bom, até agora estou bom, não tenho borbulhas, não tem nada.
CHAM	13	female	então a pessoa me aconselhou para que eu falasse lá onde eu estive a trabalhar, eu contesse a minha situação, então por causa devido a discriminação que tem se verificado até agora, até data hoje tem se verificado eu não contei. Guardei o segredo, ela disse, me esforçou, ela disse para que eu contasse caso eles não me aceitar ela iria me levar eu trabalhar em casa dela o quê quê, eu não contei, c…
CHAM	13	female	mas há outros que naquele momento quando recebem a notícia muito triste acham que por causa de, devido a discriminação que tem se verificado quando alguém sabe, sabe que aquela está infectada por HIV começam a lhe ver de uma forma, de uma forma negativa tipo aquela ah, não sei, vive uma vida má o que que, já a pessoa já com esse, com essa discriminação prefere mesmo acabar com a sua vida
CHAM	13	female	eu conheci alguém enquanto eu já estava, eu acabava de saber que eu estou, sou seropositiva, então falei com ele para não, para haver confiança assim, para, então logo que ele soube daquilo ai nunca mais se aproximou, nunca mais quiz saber de mim, logo ai que a relação teminou.
CHAM	13	female	este novo namorado ainda não sabe que tem HIV? -Não, ainda não sabe, nem sei como que ele vai... vai, mas ainda não nos relacionamos assim sexualmente. Agora estamos a seguir as regras da igreja assim. [tnhno] um pouco receio, como é que vai ser, ya tive uma experiência mesmo, então não sei o que é que vai acontecer, não sei.
CHAM	13	female	Ya, é discriminação, sim. É discriminação. É isso, é o motivo, discriminação, porque as pessoas quando já começam a saber, ah aquela ali com HIV está assim nem, numa situação assim, já começam aespalhar as notícias, ali você quando passa já é mal vista, as pessoas já não tem outra conversa quando te vê, então eu preferi mesmo evitar. Sim
CHAM	13	female	E quando alguém sai lá, nos vemos como pessoas normais, não há divulgacão, ah aquela lhe lá a levar medicamentos o quê, quê quê, isso fica caso então, do tipo se ela me divulgar eu também vou lhe divulgar, fica nisso. Então nós evitamos, nós nos conhecemos aqui e terminamos aqui. Quando nos encontramos lá no bairro não sei o quê, olá olá, sim, boa tarde sim, acabou. Sim .
CHAM	A	male	As vezes sinto vergonha, tipo eh ali tem uma vizinha eh, ela vai me ver, hade andar falar com outras pessoas. Sim, tipo eh aquele ali tem SIDA, essas cenas, eu também não me sentia bem.
CHAM	A	male	Sim, eu tirava o que tinha, puxava uma pessoa para dar qualquer coisa.
CHAM	A	male	há outras pessoas que não se pegam, estás a ver, tipo quando estão na zona gostam de falar com outras pessoas tipo se eu, por exemplo se descobrir que você tem, ele não gosta de ser sujado sozinho, ou pode ser em casa, outras pessoas quando brigam nê, tiram esse segredo ali. -- Aqui não dizem que afasta se só dizem que fulano tem essas coisas assim, assim.
CHAM	C	female	Não, tenho que continuar para ter a saúde e também para aquela doença não me atingir muito ao ponto de ficar magrinha, andar a sair borbulhas, até muita gente descobrir, isso também não dá
CHAM	C	female	Dizem que aquela está doente, tem HIV, muita gente despreza, quando te ver de qualquer maneira ou magrinha, falam muito
CHAM	F	male	Eu para mim não tenho vergonha, não me sinto envergonhado
CHAM	F	male	De momento não tenho amiga, porque calhou logo a pessoa me conheci com ela antes disto, quando soube disto disse “epá não tenho”, mas depois de eu ter medicado, eu lhe informei “acontece isto, isto” e ela disse que ela não tinha nada. Então, ficamos assim mesmo afastados
CHAM	F	male	comecei a medicar até agora e nuca fiquei assustado, nunca tive vergonha. Mesmo quando eu estava mal as vezes os amigos me encontravam ou vizinhos lá fora perguntavam “afinal o que é que tens?” A ir ao hospital a ir levantar medicamentos de tuberculose eu dizia “eu tenho isto e isto”. HIV, eu dizia mesmo, não escondia.
KAMA	C	female	Eu como estou em uma igreja nem, muitas vezes eu costumo pregar, e há dias que eu me abro para falar da minha vida, da minha saúde, para dizer para as pessoas não terem medo de chegarem aos centros de saúde, chegarem aos médicos provedores de saúde para poderem viver mais tempo, e eu falo disso
KAMA	C	female	E sentiu uma vez que foi descriminada? Ou excluída, ou pessoas lhe olharem assim. Eu penso que isso pode ter acontecido, mas eu sou daquelas pessoas que não ligo muito para isso, eu não gosto de olhar muito para essa parte negativa, porque eu sei que as pessoas bem ou mal sempre olham.
KAMA	C	female	tinha medo de falar disso no princípio com as pessoas, naquela altura não falava muito disso, só falava com a minha mãe quando ainda estava viva, ele é que era minha confidente, era a única pessoa que sabia dessa situação, passado algum tempo… Então, eu ficava sem saber com quem falar, se devo falar, e se eu falo o que é que vai acontece. Isso ai complicou um pouco o ritmo da minha vida, vivia se…
KAMA	C	female	O que foi que mudou daquela vontade de esconder, de não querer partilhar, de estar com receio do que as pessoas vão pensar, para começar a se abrir? O que foi que deu o empurrão? Foi o facto de eu perceber que as pessoas estavam morrendo pelo facto de não poderem se abrir com outras pessoas, então eu disse “vou experimentar eu, ver o que é que vai acontece, enquanto eu me abro com as pessoas o qu…
KAMA	C	female	mas eu não vou culpar a ninguém, eu só digo que Deus me deu uma boa experiência porque depois disto aqui… se calhar até podia ter morrido por uma outra coisa qualquer. Mas não morri porque Deus se calhar tinha um propósito na minha vida,
KAMA	D	male	Sim, estou viver com o meu irmão…como a minha mãe e meu irmão faleceram em 2000. Mas o meu irmão sabe disso. Epah! Eh…ele me disse ‘mano, isto aqui…você não pode brincar com a tua saúde.’ Ele falou pra mim…é por isso [que] estou a cumprir. Só falhei este mês aqui…hum!
KAMA	K	male	Ninguém sabe. Seus pais, você falou com eles? Quem sabe é, é só a minha mãe.
KAMA	M	female	Ia me sentir mal, porque sempre a intenção de outras pessoas, como já falei, quando te vê você a tomar comprimidos sempre a intenção de quando se encontrar com outra é de que “aquela ali toma comprimidos”. Estas a ver, enquanto isso ai já para eu que eu sei que estou naquela área não posso ficar feliz.
KAMA	M	female	Eu posso dizer ao contrário, porque a pessoa fala muito e não sabe o estado dela, porque nós tínhamos que pensar assim “nós todos somos seropositivos, além que se prove o contrário”, mas quando vêm outra pessoa com a doença, a intenção da outra pessoa é de andar a falar fofocas e rir da pessoa
KAMA	M	female	Eu tenho que lutar em vencer o medo, é única coisa que pode me ajudar.
KAMA	M	female	Não tem nada de abalado, não. Até que comecei já ver de que parece que ele foi o primeiro a medicar antes de mim. Ele só ficou com medo de me dizer, mas quando eu fui lhe dizer, eu não vi nenhum remorso nele, não
KAMA	M	female	Primeiro o preconceito das pessoas, porque isso até agora é o que me deixa mal, porque tenho medo até dizer toda família, a minha família ainda não sabe., so marido. O meu medo é a família saber, estarem mal mesmo. Eles podem até me apoiar mas uma vez que isso trata-se de uma doença muito grave, muito grave para quem não medica nem, eu sei de que a minha família pode me apoiar, mas eu não sei, nã…
KAMA	1	male	Família é família…só a família pode saber… a população reage mal.. as pessoas com hiv/sida têm medo…para falar muito… assim é melhor para não saber.
KAMA	1	male	O que pode acontecer se apanhar alguém que o conhece aqui no centro de saúde, a levantar medicamentos para o hiv? Nada. É só cumprimentar Vocês não falam um com o outro? Não, é um segredo .
KAMA	2	male	eu senti-me mal, tive dores na cabeça e na barriga, diarreias, corpo fraco
KAMA	2	male	[esposa] Não reagiu negativamente – ela disse que ´a nossa doença é uma para todo o mundo´… ´qualquer pessoa pode apanhar´. … Eu quis fazer o filho com ela, é por isso que ela também fez o teste
KAMA	2	male	Ninguém mais pode saber. Eles poderiam começar a falar mal das pessoas. Fala-se mal às vezes.
KAMA	4	female	Fala-se mal… depende das pessoas. Eu prefiro assim mesmo, não contar. As minhas amigas também não sabem
KAMA	4	female	Quem mais sabe sobre a vossa situação?-A mãe dele, e também o irmão dele sabe. Eles sabem e apoiam. A minha mãe morreu e os meus irmãos ainda são pequenos.
KAMA	6	female	O meu marido levanta os medicamentos se estou doente -O meu marido testa-se, este ano foi fazer em setembro.. .ele é sempre negativo.. mesmo sendo negativo ele sempre apoia --Não me senti menos válida, não mudou nada, com o meu marido.
KAMA	7	female	eu fiz [o teste] com a minha própria vontade.Já que eu queria fazer porque eu queria saber meu estado, e descobri naquele dia, antes que as coisas mudassem. Eu fiz o mais cedo, e por isso que a maioria das pessoas não desconfiam que eu estou doente, porque iniciei o tratamento cedo. Sim.
KAMA	7	female	eu disse epá, hei-de-seguir com o tratamento, por enquanto é só seguir com o tratamento não deixar de tomar. E eu aconselho a outras pessoas que não deixem de tomar
KAMA	7	female	Para minha mãe. Não para mais ninguém? Não, só contei para ela. [namorado?] Sim, ele foi testar e ele deu negativo
KAMA	7	female	Qual é a razão para não contar para outras pessoas? É a descriminação nem, porque outras pessoas, epá, como posso dizer, não sei, mas é descriminação que tem nas pessoas, por isso que eu prefiro que a maioria não saiba. O que é que eles falam exatamente? Não sei, mas sempre as pessoas falam nem, falam.
KAMA	7	female	Então, falamos um pouco sobre a questão de descriminação. Alguma vez apanhaste aqui alguém conhecido ou vizinho qualquer, que também estava a levantar medicamento para HIV? Sim, mas eu não falei nada, fingi que não se passa nada. Sim. Aquela pessoa também entendeu? Sim, também fez a mesma coisa, ninguém falou nada para outro.
KAMA	8	male	Hum. Muito bem, então essa razão do irmão saber e a namorada e mais ninguém, porquê é que as pessoas não podem saber? Também não sei, só essa descriminação. Falam tipo… agora não consigo decorar, mas falam palavras muito ofensivas
KAMA	9	female	Sim, quem sabe é meu pai. Como é que ele reagiu? Meu pai foi uma pessoa é, que é mãe, porque minha mãe não está cá, está no outro lado lá. Ya, ele é mãe, é tudo, ele apoiou-me em tudo e está a me apoiar até hoje, não tem nada, ninguém sabe, só segredo é só eu e ele só.
KAMA	9	female	Sim, ele apoia-me muito, dizer que epah, isso é uma coisa que todo mundo tem, é normal, é uma doença normal, ele apoia-me muito.
KAMA	9	female	a situação é única, está a ver, essa aí está doente, sempre vão te apontar, essa aí está doente, já não tinha aquela, pensa que uma pessoa que está doente já é outra pessoa, não é aquela mesma pessoa, as vezes algumas coisas já vai ela entrar, não vai acontecer aquelas brincadeiras que você conversava, as pessoas sempre vão se afastar, e por mais que sabe que é uma doença que é normal, não sei lá…
Cham	1	male	Muito bem. Alguns dos seus amigos também sabe que é HIV positivo? Sabem sim. Sabem. Alguns, quase que os melhores são meus amigos. Sim. E como é que reagiram quando viram que é HIV positivo? Eles disseram que epá, é normal não somos todos que somos do mesmo jeito, da mesma maneira, não somos todos, cada um tem o que tem.
Cham	6	female	Eu contei para minha mãe, e a mãe do meu marido também sabe. Reagiram bem, dão me muito apoio, dizem para tomar os medicamentos.
Cham	6	female	Qual é o motivo a não falar com as amigas? R: Eu tive.. vergonha, no início.. já passou.. mas elas são capazes de começar a falar mal de mim.
Cham	9	female	É manter que eu não estou doente, enquanto eu sei que estou doente, eu sei a hora que tomo os comprimidos. Quando estou no bate-papo com as amigas, mesmo que eu esteja doente e virem me visitar, nunca abro a minha vida tipo epaa, no ano X aconteceu isso, a minha história é essa não, por mais que eu confie nas minhas amigas epaa é meu segredo que quem sabe por enquanto é minha mãe que cuida de mim…
Cham	9	female	Para evitar o mal de falarem de mim, porque se eles falarem mal de mim, todas as pessoas na zona não vão me considerar mais, é o motivo de nós nos escondermos
Cham	9	female	Mesmo que uma pessoa me encontre com frasco de comprimido, eu posso inventar outras coisas, sabendo que esses comprimidos são para quê…estás a ver?.. Eu posso…eles me perguntarem esses comprimidos? Eu eh, eu também por acaso me deram no hospital, não chegaram a me explicar para que serve, eu só cheguei no hospital disse estou com dores de barriga e me deram esses comprimidos, eu a saber os motivo…
Cham	9	female	Ele disse vamos la fazer teste, então fomos, dele deu negativo e o meu deu positivo e ele procurou saber o motivo. Eu disse que epá eu não sei, porque eu não cheguei de lhe contar que me encontrou enquanto medicava, porque há outros homens quando você diz isso ai, epá, acaba o namoro nesse exato momento.
Cham	9	female	não, do meu filho ele não sabe. Nem pretendo lhe contar, porque aquilo ali é assunto familiar, ele é da família também mas como não é pai, o pai é que sabe toda história
Cham	14	female	Sim, minha mãe, meus filhos também sabem. Ok. E nessa altura estava com alguém, um homem, um parceiro? Sim, mas ah o meu parceiro não sabe, não vivo com ele, vive em casa dele mas ele não sabia.
Cham	14	female	Yap, ah não dá mesmo, falam muito depois começam a dizer que eh, enquanto são pessoas que também as vezes tem também, so que falar mal das outras pessoas eles acham bem.
CHAM	D	female	os meus parceiros só me querem quando eu estou bem, quando a relação muda, eu já não sou nada. Durante este tempo que eu estou a fazer o tratamento, me acompanha, me apoiam, mas depois aparece algo (criança chorando) que estraga isto aqui, cortam, abandonam, e já não dizem nada, e nem mesada, já nem nada, a pessoa só desaparece sem dizer porquê.
CHAM	D	female	Até humilharem os meus filhos, mas eu sentava falava com eles, eu perguntava estás a chorar porquê? É porque ali me disseram de que minha mãe não sei quê, quê, eu e agora, isso te incomoda tanto ate você chorar assim? Deixa, entrega nas mãos de Deus, eu é que estou assim, não és tu e a vida continua pela frente, e se eu esto assim não pedi e não comprei, mas só sei que não que estou assim
CHAM	D	female	Eu primeiro olho para eles,. e para mim, para eu medicar para conseguir ter forças, onde está porque nem para mim, não tenho. É uma das coisas que me desmoraliza muito e eu, não porque eu estou a ignorar o tratamento, não porque eu estou a ignorar a medicina, quero tanto seguir, quero tanto ser aquela pessoa como as outras que a medicina confia, diz que esta aqui eu conheço, mas eu não estou a co…
CHAM	D	female	senti-me assim deprimida, mas não me senti assim muito torturada porque isto é normal, e eu depois de ficar muito doente
CHAM	D	female	São coisas que até quando saem as pessoas começam a rir, as que tem fé só lamentam, provoco conversa através de mim, por me verem começarem daí a falar. Os que sabem discriminam, nos julgam não sei quê.
CHAM	D	female	Ah, minhas amigas sabem, são recaídas grandes que todo mundo me dá a mão. Este vem me ajuda a lavar, este vem lava as crianças, vê tudo o que tem e faz isto, são recaídas grandes que não é de esconder.
CHAM	D	female	Falarem, até falarem na cara, rirem, gozarem.
CHAM	D	female	também sofri muita discriminação que nos primeiros dias eu não segurava, eu até tirava lágrima, minha mãe dizia, você está a chorar porquê, porque aquele senhor falou isso aí e você vai tirar lágrimas, deixa ele que não está doente a sorte é dele, entrega na mão de Deus, continua assim. Então ouvi o conselho dela, foi até hoje e estou assim, não mudou nem nada, estou assim até hoje. Eu mesmo ver …
CHAM	D	female	Não, os pais dos seu filhos, souberam? Você falou pra eles? Ou não revelou, ficou? Não, não revelei. Não revelou? E se eles soubessem você teria, teve medo? Eu acho que até teria sido pior, porque só de agora que já é assim, se eu tivesse esse dito ? Teria sido pior.
CHAM	G	male	Quando recebi o resultado do hospital fui dizer meu pai e minha mãe.
CHAM	G	male	Não, eles nunca souberam de nada. eles souberam de que eu só tive o TB
CHAM	I	female	aqui as pessoas que sabem que ela está a fazer tratamento são avó e a irmã, e a responsável daqui na comunidade, a senhora de 10 casas
CHAM	I	female	Ela diz que “quando se conheceram, ela decidiu revelar o seu estado”. Ela quando revela o seu estado, apanha que o parceiro também já era uma pessoa que estava infetado, então o parceiro também apresentou também o sero-estado, disse que também é seropositivo. Então eles quando se conheceram primeiramente, praticavam relações sexuais com preservativo.Para poder ter o filho que ele tem. Então ai de…
CHAM	I	female	Ela diz que “ela tirou o medo [ver vizinho na clinica] porque já está acostumada em medicar, então aquilo ai conta como se tivesse um mau estar, de um dor de cabeça que alguém leva comprimido e toma, ela já não coloca na cabeça que aquele comprimido que está a tomar é de prevenção contra, de luta contra HIV”.
CHAM	I	female	Ela diz o seguinte, “que o comentário sobre a sociedade, a sociedade não comenta assim positivamente sobre pessoas que são portadoras dessa doença. Então ela já encara como se fosse uma fantochada, ela encara como se não fosse nada.
CHAM	I	female	a tendência das pessoas que sabem que você está a fazer esse tipo tratamento é de lançar piadas, se rirem de ti, falar coisas ofensivas”. não dão muito valor para a pessoa que está [ em tratamento]
CHAM	K	female	O medo é aquele que quando as vezes a pessoa sabe, não tem aquele sentimento não é, começa a falar mal de ti, começa a te desprezar sei lá quanto, quanto, em vez de sentir não é, amparar a pessoa, então começa a te humilhar. Está a ver?
CHAM	K	female	então eu tive medo de informar meus filhos, então fiquei fiz tratamento, mas depois abandonei, por epah, me senti também para dizer a família como é quê eu sou sei lá quanto quanto, quanto. Mas ah parei, parei, mas mais tarde fiquei doente, então fui a clínica fiz análise, então a médica disse que epah senhora, não lhe disse antes quando eu fiz análise
CHAM	K	female	aquela coisa de lhe desprezar como se fosse uma pessoa, não for uma pessoa humana nem, aquele de, faz de conta aquela pessoa não é uma pessoa como eles, estás a ver, parece aquela doença é uma doença que tira algo numa pessoa não é, desprezar a pessoa. Então eu comecei a me sentir, mas se é outra pessoa a lhe ouvir a falar assim, e se for comigo como como é que vai me pegar?
CHAM	K	female	Isso não falta, as pessoas falar mal, dizer o quê, te desprezar. Mas acho que a maioria estão, só aquele medo de ser denunciado que eu também sou
CHAM	K	female	Esse medo, me ajuda através de ver que a morte, a pessoa não ter medo da morte, porque o que faz a pessoa ter medo as vezes é medo de morrer as vezes é medo de ser humilhado pelas pessoas, mas o que incentiva as pessoas, é saber de que se eu faço isso é para mim, é para o bem para mim, então quando a pessoa diz que isto é para o bem para mim, deixa a pessoa rir, deixa a pessoa falar. Faz que lhe …
CHAM	K	female	Começou a ganhar esse amor por ver que se eu me chantagear, não seguir, que vai mesmo ser prejudicado sou eu, ou vou diminuir a minha vida, vou morrer cedo enquanto não era necessário morrer cedo, mas por devido ao meu desleixo vir diminuir a minha saúde.
KAMA	A	male	foi a minha esposa, ela descobriu ela primeiro. Quando ela descobriu, eu naquilo de que ah, isso é contigo, eu não tenho nada eu. mas uma vez eu já comecei a me sentir mal, a intensão minha também era pensando que era malária, mas por último não passava. Já os meus irmãos aconselharam-me a ir fazer teste, e deu positivo. ..comecei a fazer tratamento, as foi lá na outra zona, porque eu tinha medo …
KAMA	A	male	Estamos a fazer controlo, graças a ele, me ajuda muito, e está a me dar muitos conselhos, estou a ir mais assim. Hoje em dia consigo me ver que sou um campeão, eu consigo dar conselhos a outros vizinhos aí, eu me vejo… não sou positivo nesse caso.
KAMA	A	male	Dantes estava cheio daquilo aí, descriminação, a gente tinha medo disso, de ser descriminado entre colegas no serviço, quando você ou descobrem que você é um seropositivo, a conversa que existe aqui é sobre você, e mesmo não conversando de você quando vê teus colegas a conversar, você pensa que falam de ti.
KAMA	A	male	Então eu ali optei por calar, só que tinha um meu engenheiro, ele sabia, mas ele disse ah, não conta para ninguém.
KAMA	A	male	A minha mãe e os meus irmãos iam para lá, iam para lá. Chegavam na bicha parece que eles são seropositivos enquanto não
KAMA	A	male	Eu, se uma pessoa não sabe, não vai saber o que eu tenho porque eu sou normal, então as mesmas coisas normais que as pessoas fazem, eu também faço, então não há nehuma, não há nenhum impedimento para eu fazer alguma coisa.
KAMA	A	male	Já eu não procurei saber onde eu apanhei isto, só que o que me fez eu até hoje ter essa força, até hoje já consigo dar conselhos aos outros, consegue ver que essa pessoa está sofrer, e eu chego na pessoa, consegue pessoa, consegue aconselhar, e lhe puxo, lhe levo ao hospital, consigo fazer isso hoje em dia.
KAMA	B	male	quando terminou a fase da tuberculose, os seis meses, enquanto tomava aquela medicação, também iniciei com o tratamento de antiretroviral, então de lá para cá já continuei já a medicar, só depois de um tempo, dois anos eu vi que já estava melhor e vi que já estava bem no meu ponto de vista achei melhor abandonar.
KAMA	E	female	não tinha nenhum consolo que servia naquele momento, porque eu pensava que essa doença só encontrava as pessoas mais velhas, as pessoas mais experientes, e eu não me sentia mesmo na…, na…(marteladas) como posso dizer, eu não sentia mesmo que poderia ter aquela doença, eu nunca imaginei.
KAMA	E	female	Eu ali naquele momento pensei muito mais na descriminação, porque, geralmente a nossa sociedade ainda não tem aquela consciência de que essa doença pode pegar qualquer um. Independentemente da idade, da classe social, a doença mesmo quando é doença é doença, qualquer um pode ter. Eu naquele momento eu pensei mesmo na descriminação, o que é que a minha família vai pensar, se um dia poderia ter um …
KAMA	E	female	Mas assim uma eu, eu estou a viver com muitas pessoas e convivo sempre com muitas pessoas, mas ninguém sabe e ninguém vê isso em mim, porque agora estou a medicar.
KAMA	E	female	Temos metido a parte dela, tipo estás a ver a tal fulana, a tal fulana está gorda, está bonita porque está a medicar, já se você se comporta mal, não medica ou tipo não se alimenta bem, hás de ter um corpo um mau, hás de morrer porque quando você não medica a tendência do corpo é de se deformar e o coiso, os globos sanguíneos também perdem a força
KAMA	E	female	mas sim para uma certa doença e vais para a farmácia comprar medicamento, tem aquelas pessoas que tem conversado, tipo fazem um grupinho e conversam, “tipo hii, aquela moça está a levantar medicamento, tão jovem assim já está a medicar, já tem que depender de medicamento quê que quê,”
KAMA	E	female	Ela também tem a doença, mas ela não aceita, ela não quer medicar. Ela é uma moça bem bonita, com um corpo estruturado, mas agora já não é aquela pessoa que a gente conhecia, já quando a gente conversa, uma vez que minha irmã medica e aquela minha prima não medica, o exemplo qual é, é quando a gente está ali a conversar com aquela nossa prima, querer lhe abrir os olhos que não é o fim. Temos meti…
KAMA	E	female	Até também o meu maior medo, que no início também tive quando parei de medicar, eh são aquelas borbulhas que tem saído, eu tenho visto
KAMA	E	female	É assim, os jovens actuais, tem esse medo e não aceitam que essa doença é uma realidade, e acredito que se eu tiver um parceiro e ele querer algo sério comigo, ao andar do tempo se eu for a lhe contar que eu na verdade tenho essa doença, acredito que, não sei, nem todos pensam da mesma maneira. Eu posso até pensar que ele pode me discriminar enquanto ele pode não me discriminar
KAMA	E	female	Eu acho que no momento, melhor não falar nada, mas se for o caso de estar a me relacionar com a pessoa, usar preservativo, para eu poder prevenir a ele, porque eu não conheço o estado dele. Porque ele pode até estar bem ou pode não estar bem, mas se ele estiver bem e eu não aceitar usar preservativo, eu vou lhe transmitir a doença. Já se for o caso de eu não me sentir preparada ou confortável par…
KAMA	E	female	eu tenho esse receio de ter alguém, com medo de que a pessoa vai me discriminar, não vai me aceitar.Ou tudo bem, pode aceitar namorar comigo mas quando for a descobrir que eu tenho a doença, pode vir a não querer mais saber de mim, sim.
KAMA	E	female	vou com uma carteira [para farmacia], que chego lá recebo, meto na carteira e saio. Sim, por isso que eu não tenho mesmo me exposto, nem para, mesmo evitar certas descriminações.
KAMA	E	female	Ela estava doente, tinha HIV, mas acredito que já era associado, porque ela medicava, ela estava bem de um tempo para lá, e nos meses, foi em… no início do ano, Janeiro, Fevereiro, esses meses, ela ia sempre ao hospital, mas só que acho que, acredito que ela ficou muito tempo sem medicar, ou quando ela levava o medicamento ela não medicava. E o que os vizinhos faziam? Descriminavam, chamavam de n…
KAMA	E	female	mas sim para uma certa doença e vais para a farmácia comprar medicamento, tem aquelas pessoas que tem conversado, tipo fazem um grupinho e conversam, “tipo hii, aquela moça está a levantar medicamento, tão jovem assim já está a medicar, já tem que depender de medicamento quê que quê,” e há um dia que eu presenciei isso, porque eu estava no mesmo grupo,
KAMA	F	male	Tem a minha avó, a minha tia também tem, ela sabe, as vezes eu, como ela tem problema de pé as vezes eu vou levantar para ela.
KAMA	F	male	Aqui entre jovens, só, só, falam muito mal das pessoas. O que é que se fala? Quando a pessoa diz que tem HIV, acham que tem SIDA.
KAMA	F	male	Uhum, quando você encontra alguém lá que você conhece? Fico um pouco constrangido, já encontrei alguém, esse ano mesmo.
KAMA	I	male	Sim minha mãe sabe. O que foi que ela, como ela reagiu? Epah, ficou admirada, mas me aconselhou que tem que eu cumprir.
KAMA	J	female	Ela diz que para até descobrir que ela está infectada, ela primeiro sentiu frio e ficou no sol, tipo a esquentar o corpo. Então, tomou a decisão de ir ao hospital fazer teste. E fez o primeiro teste, acusou e ela não acreditou, fez o segundo e terceiro e deu na mesma, acusaram os três testes, então daí é que ela começou com o tratamento
KAMA	J	female	Ela me disse também que perdeu a mãe, é isso nem (sim) e não conhece o pai dela, então para ela viu que não havia necessidade de viver, uma vez que estou infectada, não tenho ninguém, minha família não me dá aquela atenção, ento melhor para mim é eu me suicidar.
KAMA	J	female	foi com ajuda de Deus, então ela cabou conseguindo continuar .
KAMA	N	female	falei com a minha avô, porque ela também é educadora de par ; Naquele momento não cheguei de falar com ele só que depois comecei a conversar com ele aos pouco, e ele foi ao hospital foi fazer teste só que ele está bom.
kama	N	female	porque sempre a intenção de outras pessoas, como já falei, quando te vê você a tomar comprimidos sempre a intenção de quando se encontrar com outra é de que “aquela ali toma comprimidos”.
KAMA	N	female	Aqui na minha zona praticamente ninguém fala da minha história. Porque sempre a intensão de outra pessoa por não estar doente sempre é descriminar a outra pessoa, enquanto isso não fica bem. Eu é que falei com a outra que estava a descriminar essa outra que estava doente a dizer “eu não tomo comprimidos”, eu disse “senhora você não pode fazer isso ai, nem você se amanhã você pode ir fazer o teste…
KAMA	N	female	Já eu é que depois falei com ela a dizer “não, você não pode fazer isso ai, porque nem ela não quis tomar comprimidos, só que a vida lhe obrigou a tomar comprimidos, nem você amanhã pode vir a tomar”
KAMA	N	female	Ia me sentir mal, porque sempre a intenção de outras pessoas, como já falei, quando te vê você a tomar comprimidos sempre a intenção de quando se encontrar com outra é de que “aquela ali toma comprimidos”. Estas a ver, enquanto isso ai já para eu que eu sei que estou naquela área não posso ficar feliz.
KAMA	5	female	Como reagiu o seu marido? R: Aí já começou o problema. Ele começou a andar falar ´a gente, nós não podemos estar juntos, cada um vai ao seu lado´.. aquele primeiro me rejeitou, disse que ´não posso ficar contigo´.. mas pode um dia acusar… ele negou mesmo.. ´vai para a tua casa´.. ´eu não tenho nada a ver´..
KAMA	5	female	a minha mãe me aconselhava ´não se preocupa, muita pessoas têm isto aqui, vais ver que as coisas vão andar.. não podes andar toda a hora pensar nisto.. tem de deixar ao lado isto´.
MORR	3	female	Contei só para a minha mãe, o marido também contou só para a sua mãe.
MORR	3	female	Quais são as razões para não contar para outras pessoas? Tem medo que eles divulguem.
MORR	5	male	Aumentam palavras, começam a falar mal. Ok. As pessoas falam mal? Mesmo dentro da família também? Dentro da família eu falo para aquelas pessoas que vejo que essas pessoas são... quando vejo que outros vão falar, eu não falo.
MORR	5	male	Quando a gente se encontra aqui, temos tido nossas conversas que isso tem que terminar aqui, e lá fora, silêncio.
MORR	6	female	Só quem sabe é meu marido, meu pai e minha mãe. Ok. E como é que seus pais reagiram quando ouviram que é HIV positivo? Não disseram mais nada se não aconselhar que não pode parar.
MORR	7	male	Não. Ninguém da família sabe? Nada. Quais foram as razões que não dissesse para outras pessoas na família? Então, as pessoas sabiam que… da doença de tuberculose, e é essa que até agora eles sabem, não tem outra informação contrária
MORR	7	male	Comentários tem sido vários, de vários ramos, que “à esse vai morrer”, “à esse vamos excluir do grupos, este já não”.
MORR	7	male	Então se a sua mulher estivesse HIV positiva assim, de repente, como é que faria?Eu me sentiria normalmente.
NACA	6	male	Because at that time I always used women without condoms, so you don't know if it's that part, because there are certain people who tend to see things in the neighborhood, they say that those machines too, that we used to shave with him. Because there are certain machines that a guy cuts, he appears, let's shave with that same machine, I don't know if it's from there, not if it's for the sex part…
NACA	6	male	Ah, o motivo para fazer o teste, eu estava super mal, doente.Eu não conseguia subir naquela mota sozinho. Depois minha família me levou ao hospital, lá na baixa.
NACA	6	male	Ela… mas quando a minha família me levou ao hospital, me levavam secretamente fora da minha esposa. Quando me levam secretamente, fora da minha esposa, quando me fizeram aquela analise, quando me fizeram naquela vez quando sai positivo. Epá, eu tentei esconder aquele segredo para minha esposa, para não fazer o quê, para ela não ficar desanimada e me divorciar. ela comecou me inestigar - o que é q…
NACA	6	male	Ao invés evitar levar o frasco que faz muito barulho, tenho que levar em um papel, ou em um plástico fora. Chegou a minha hora de tomar os comprimidos, estou a pegar, estou a tomar.
NACA	6	male	For example, this card, the one I had dealt with here, I had already discarded, why was I discarding it? Because there are certain people in my friends, along with my family, but is that true that you are HIV positive? So I also started to despise, is it true? It's the reason that led me to leave from here to there in my hometown to go do it there again- The test came out there, so I opened the p…
NACA	6	male	A razão que me leva para eles não conhecerem é que vão começar a me estranhar.
MORR	8	male	Eu conheço muitos que tem o HIV, eles se receiam de vir para aqui. Eles fazem interupções no levantamento de medicamentos e eles não sabem que é prejuízo deles, mas eu faço a minha parte. Muitas pessoas tem tido medo e timidez porque, pessoas acabam quando falam de ti dessa doença, elas falam te mal la no bairro.
MORR	8	male	Meus irmãos sabem, e minha mãe também sabe
MORR	8	male	Eu não tenho tido receio, caso alguém estiver interessado em me aproximar para procurar saber de mim, eu posso contar não tenho vergonha para falar da minha vida, só que, o tempo em si, eu tenho estado muitas vezes no mercado é aí onde as pessoas não tem encontrado um tempo suficiente para encontro de mim.
MORR	8	male	Muitas pessoas tem tido medo e timidez porque, pessoas acabam quando falam de ti dessa doença, elas falam te mal la no bairro .
MORR	9	female	O que poderá acontecer se alguém da comunidade souber que tem HIV? Eles se riem de ti, dai decorrente nós nos escondemos de dar informações .
MORR	9	female	Como tem esse receio de as pessoas da comunidade souber que HIV positiva. Como é que sente quando vem cá no hospital para buscar o medicamento? Eu não me receio em nada porque sei que é minha saúde que está em causa, e eu para melhor eu tenho que continuar a medicar e não ter vergonha de ninguém.
MORR	10	female	Como é que a irmã reagiu quando viu que você é HIV positiva? Não falou nada.
MORR	10	female	O meu marido já sabe ou sabia na altura e até viemos juntos, só que ele não chegou de fazer o teste, quando recebi os medicamentos mesmo assim ele me proibia de tomar os medicamentos.
MORR	10	female	Então vocês costumam a falar sobre a questão de HIV lá encasa? Não.
MORR	12	male	Quando alguém é ser positivo, ai no bairro, não fala e só cala, cada qual sabe sozinho. é vergonha, outros sentem vergonha, Para não ser ridos por outros, não falado mal, (Morrumbala 12)
MORR	12	male	Sim, agora quando tomo esse medicamento, fico a vontade e nenhuma coisa me chateia no corpo.
MORR	12	male	Quando alguém é ser positivo, ai no bairro, não fala e só cala, cada qual sabe sozinho. Quem sabe, são os agentes daqui, da unidade sanitária. Eles, é vergonha, outros sentem vergonha. Para não ser ridos por outros, não falado mal, o quê, quê.
MORR	12	male	Quando então juntou-se com uma mulher, falou também para ela que é HIV positivo? Sim. Ela testou positivo tambem. O que fazer? Não há nada que fazer, é só seguirmos e estarmos a tomar.
MORR	H	fem	Disse que não pode falar a ninguém porque vão te começar a te publicar na estrada. Aquela ai tem doença, aquela ai tem doença e é por isso já ela não pode falar a ninguém
MORR	I	male	Ele disse mesmo vir um homem, enquanto eu já conheço que esse genro já tem doença de HIV (celular tocando) mas quer casar com minha filha, eu não vou lhe proibir porque eles já se gostaram, vou he deixar casar.
MORR	I	male	Eu estava mal, a doença, problema mijar, depois as febres também não estava bom, hum, é por isso cheguei para ir no hospital
MORR	I	male	só quem lhe explicou foi a esposa. Mas os filhos não, famílias não. Só quando chega hora, os filhos e a família só estão lhe ouvir ele a despedir a dizer vou para o hospital, só não fala que porque ele está a levantar medicamentos, só fala que vou para hospital só.
MORR	K	male	Começar que eu estou assim nada, outro não, só a minha mulher. -- Hum difamação já nê, falam coisas baratas mas até ofender doente mesmo. Disse eles começam a falar tipo desprezo êh esse aí, está mal esse
MORR	K	male	Aí na bicha fica muita gente com a mesma doença, mas mesmo grupo não sei. Ninguém tem vergonha com outro.
MORR	K	male	Bem como é uma doença assim que não tem cura, pessoas sempre com susto nê! Disseram-me que já está a acusar, tenho de tomar medicamento. Então comecei a cumprir.
MORR	L	female	[Trad] Disse quando você ver assim essa tua vizinha, você também começa a se perguntar no teu coração xi: afinal essa doença que eu tenho também essa minha amiga tem?
NICO	A	male	para mim, eu considero que eu vinha tratar um assunto ‘quaisquer’ normal, que cada um pode vir tratar, né?
NICO	A	male	A minha parceira…aqui em casa…minha esposa, sim. OK! E como foi a reacção aqui em casa? Eh…não, não houve nenhuma reacção de má-fé ou de não sei-lá quanto…porque…essa situação quando começámos a encarar – é coisa que há algum tempo, em casa, sempre falamos – a falar em volta de essa situação do HIV é coisa que ‘epah’ existe isso, existe isso…fomos compartilhando.- fazemos o tratamento juntos
NICO	A	male	Eu acho que não porque, para mim, o que eu quero é o meu bem – yeah, é o meu bem. Então, eu [risos] não vou ficar incomodado com essas pessoas. Não há-de me incomodar
NICO	D	female	Ele [marido] não se zangou. Sentiu-se à vontade. Ele vinha vendo a mulher adoecendo. Ele não se zangou; não [re]agiu mal’ ele encarou a realidade
NICO	1	female	Na minha comunidade as pessoas falam desta doença, falam desta doença ainda, a única mensagem que elas dizem é que se a pessoa não cumprir o tratamento pode morrer. Então por isso diz-se que o ambiente é positivo, as pessoas realmente motivam as pessoas de HIV (bebê chorando) então a ir fazer o tratamento? Eu penso que sim, estou na dúvida, mas como as pessoas dizem isso, eu penso que sim.
NICO	2	male	Ok, a princípio não consegui informar a minha família, mesmo a até a minha esposa por medo da reacção dela, mas com o andar do tempo como vivemos a dois, ela acabou notando que eu estava a tomar a medicação, e ela tomou iniciativa própria foi fazer também o teste e acusou positivo e ambos continuamos a tomar conjuntamente e não houve briga alguma
NICO	2	male	Quer dizer, para mim foi uma questão estratégica, estava com medo de lhe dar a notícia e ela pegar choque na hora, estava a espera do momento oportuno para lhe dar a notícia só que Deus acabou abrindo tão cedo e ela descobriu onde está o meu medicamento e acabou sabendo desta maneira
NICO	2	male	Pronto, tivemos esta problemática de acusação: ela de facto acusou que possivelmente eu tenha trazido a doença de outras mulheres, mas acabamos nos entendendo e continuamos sem brigar
NICO	3	female	Eu penso que a condição de ser descriminado na zona, é criado por nós mesmo como doentes, porque se você não faz o cumprimento da medicação, ai então os activistas do hospital vão a sua procura onde você vive. E eles vindo ao seu encontro, você esta a abrir espaço para que as pessoas saibam que você tem a doença e comecem exactamente a descriminar, o que não é meu caso.
NICO	3	female	Quando me mudaram para ali, meu coração ficou “zum” Ali, por causa de que fica muita gente conhecida
NICO	5	female	A única coisa que a mina irmã disse foi dar-me o apoio e disse que tens que cumprir a medicação. Se você não cumprir podes … morrer. Disse de facto esta doença na minha família é confidencial, quem sabe é a minha amiga, e os moradores lá no bairro, se calhar aqueles que vem para aqui para o hospital e me encontram aqui podem exactamente perceber que eu tenho essa situação. Nao abrimos para ninque…
NICO	5	female	Hum, há descriminação para com as pessoas que eles sabem que é HIV positivo? trad.Disse muito pelo contrário, mesmo que eles descubram que uma tem, não vejo nada de descriminação . trad. De facto, não conheço algumas pessoas que tem[ HIV], e do mesmo receio que eu tenho de informar exactamente as pessoas, temos medo de ser descriminadas, porque é possível que saibam que eu tenho a doença e não me…
NICO	10	female	E assim foi comecei a tomar,…não conseguia dizer que eu tenho essa doença, porque fiquei mais forte, fiquei bem, fiquei gorda, até as pessoas não conseguiam dizer aquela tem
NICO	10	female	E dai, foi um segredo que eu tive com meu marido, tenho outros filhos grandes e não sabem do assunto, nem minha família só quem sabe é meu marido, que sempre me encorajou “tens que tomar”, e assim estou a tomar até hoje.
NICO	10	female	Só o marido que sabe, mesmo os filhos mais crescidos sabem, menos seus pais? Eu fui ter com minha mão, minha mãe é quase velha, começamos a ver informar se caso ela não esteja bem pode pensar muita coisa, então optamos em não informar.
NICO	10	female	se agora há medicamentos, se agora essa doença alguém morrer é de vontade própria, pode morrer quando você não quer aceitar que você é seropositivo, mas você aceitando você... isso é normal, as pessoas tomam medicamentos e ficam bem, não é como antes que as pessoas diziam isso não existe, temos que aceitar que isso existe
NICO	10	female	Então o facto de você estar neste estado tira-te alguma autoestima.? Não, porque se fosse assim eu não estaria a levantar os meus medicamento, para mim é uma coisa normal, por isso quando chega o dia de levantar os meus medicamentos, não prefiro mandar alguém para levantar, vou pessoalmente para ter mais informações, se é para fazer alguma coisa, ou analisar alguma coisa , eles é que podem me diz…
NICO	12	female	Informei ao meu marido, informei a minha mãe e informei ao meu pai. Ok. Como é que elas reagiram, como é que seus pais reagiram? Não disseram nada com relação. Mas alguém, ou outra pessoa que sabe sobre a sua situação? A minha irmã. Ninguém mais na comunidade? Nada.
NICO	12	female	mas quando acabei fazendo o teste de HIV e o resultado foi positivo, eu não peguei pânico. Não peguei pânico porque eu já conhecia pessoas que estavam na situação de HIV não é, que estavam a medicar e não, a desenvolver normalmente, e tanto que até hoje que eu tomo, os medicamentos nunca causaram algum problema
NICO	12	female	Na minha comunidade tem falado que ao medicar é a única via as pessoas viverem livres, além disso o medicamento de HIV/SIDA ele combate doenças oportunas, simplesmente (criança chorando) não combate a malária. Então há uma certa compreensão para com as pessoas que estão seropositivas lá na comunidade, é isso? Sim.
NAMA	1	female	para além dos familiares dessa senhora, os vizinhos sabem, também as pessoas na comunidade, esse grupo de poupança também é conhecido como grupo de pessoas com HIV
NAMA	2	female	Eu, de facto, tenho evitado falar sobre a minha situação à sociedade porque mesmo eu divulgando sobre a minha situação, só vão me rir. Eles não dão nenhum apoio. Então, esta é das limitações que sonho. A título de exemplo, por mais que você até peça um vizinho – pedir sal ou pedir fogo – para lhe darem é um motivo de ficarem a falar mal de ti. Agora, imagine uma doença como esta – HIV – se eu exa…
NAMA	2	female	A informação sobre a minha doença é confidencial . Quem sabe é a minha mãe, o meu tio – os meus familiares arredor de mim. Mas, pra outras pessoas, não dei a informação.
NAMA	2	female	Então, a conversa fica em sigilo porque estou com medo do preconceito…da discriminação.
NAMA	3	male	Alguém dos familiares também sabe dessa situação? Algumas pessoas da família que já estão a fazer tratamento também.
NAMA	3	male	Bem, falar mal não falta. Mas quem fala mal é que não sabe o que acontece na sociedade. porque essa doença é como se fosse malária. É uma doença r…posso dizer assim. Porque toda a doença é doença. Mesmo que seja grande, mesmo que seja pequena é doença.
NAMA	3	male	Então, pessoalmente conhece quantas pessoas – outras – lá na comunidade que são seropositivas…mais ou menos? Conheço mais que 10 pessoas, sim-sim.
NAMA	5	female	A comunidade está tudo bem, estamos a viver bem. Para nós que estamos doentes, estamos a conviver, brincamos e estamos a seguir, para os que não estão doentes também estão a viver. Não há humilhação, não há nada.
NAMA	5	female	Isto acontecia há muito tempo, quando as pessoas não entendiam, por ver outra pessoa assim, falavam mal, mas agora que toda, todo mundo já aceitou com a doença e isso é verdade, ninguém fala mal. Eu estou feliz e a vontade.
NAMA	5	female	Meu marido não falou mal, mal nunca falou. Mal nunca ouvi, porque ele no fundo sabe que eu não pedi esta doença, não fui procurar. E eu me juntei com ele quando pequena e ele sabe, e só quem pode me transmitir é ele, ele não fala nada. Assim, ele também tem feito algumas consultas para ver.
NAMA	6	female	E minha irmã não agiu mal, aconselhou-se disse: esta coisa não veio só para si, veio para muita gente. Siga e começa com o tratamento
NAMA	6	female	Como é que reagem outras pessoas que não são HIV positivas, enquanto que sabem que a senhora ou (bebé chorando) outras pessoas estão seropositivas? Não nos tratam mal, conversamos juntas, comemos juntas tra… nos tratam bem. Não há nenhuma descriminação .
NAMA	7	male	Os seus amigos também souberam? Tem os que sabem, tem os que não sabem . Nunca se confia de todos amigos.
NAMA	7	male	Eu não me sinto, não estou assim... tão assustado. Eu não estou doente, mas eu tenho vírus, não me impede em fazer meus trabalhos. Não me impede em fazer nada, se for para construir eu vou construir. Se for para comprar carro, eu vou comprar sem nenhuma impiedade, o mal é eu estar doente. Mas como desde 2011 até então (choro de criança) não me dói nada, eu estou bem.
NAMA	7	male	É dificil eu distinguir isso [quem e HIV pos], porque cada um sai da sua casa, leva o cartão, é é cartão não sei, põe na pasta eu não sei dizer se a pessoa vai levantar esses medicamentos ou não
NAMA	7	male	Isso não se fala. As vezes nos encontramos na consulta, é aonde a pessoa sabe dizer que meu amigo também está aqui, só. Mas falar, falar, não!
NAMA	7	male	Poderia pensar então juntar-se com uma mulher que sabe já no início que é HIV positiva?? Por mim, faria sim. Porque gostar de alguém é gostar de alguém. Tem certas pessoas que dizem “aquela mulher não é casada, aquela mulher não é cada” mas ir um homem, casar. Então, por mim, eu iria casar.
NAMA	9	male	Eu me sentia mal, sempre malária não acabava, constipação, depois eu saí sozinho sem avisar ninguém cheguei aqui, fiz teste acusou comecei a medicar até agora não tive problema. eu falei para ele quero saber a verdade porque eu não posso ficar todo dia doente sem saber a coisa, a doença quer também saber se tenho. Já não suspeitava HIV, como só vim aqui só por vir para saber a verdade, eu pensava…
NAMA	9	male	Transmite por causa de coiso, não é sexual, não é no sexo isso aí é uma doença que se transmite em volta da malaria picadas de mosquito, laminas também, apanhar coisas seringas isso também provoca também
NAMA	9	male	[Pertner after testing.] Contei também, ela também não rejeitou aceitou também eu falei vamo-la você também saber a sua verdade, ela também veio apanhou também positivo e até agora esta medicar também .
NAMA	9	male	Isso já, serão da família só amigos. Não outras pessoas podem não que, a razão é que estar a lamentar outras coisas né, você avisar um amigo o amigo estar a ir com ele a frente, a falar mal o que o quê e isso também não da.
NAMA	9	male	As pessoas falam muito por causa disso ya, você quando tem HIV não tem aquela amizade e outra amizade cortam amizade por não saber que esse daqui a nada vai perder a vida esta contaminado, o quê, o quê.
NAMA	10	male	[apart from family] São meus vizinhos que sabem porque eles também estão na mesma situação que eu, tomamos juntos
NAMA	10	male	[segunda enamorada] -Foi ela quem começou a me dizer que estava a medicar, depois eu também falei pra ela que estou a medicar. Hum! Foi difícil dizer a ela que também é HIV positivo? Como a relação ‘era’ no começo, eu tinha medo [de] falar a verdade pra ela.
NAMA	10	male	a namorada que eu arranjei agora [terceira] , eu me abri com ela [e] ‘estou a tomar medicamentos.’ Ela não agiu mal. Eu levei ela também aqui à unidade sanitária. Ela testou [e] deu positivo. Assim, estamos a medicar os 2; estamos em casa até hoje.
NAMA	10	male	Eu não me deixei levar; quando eu comecei a querer bem ter mulher, eu me pus no lugar porque eu sou homem; eu me pus que ‘quem está doente não sou eu sozinho, isso é de muitos homens.’ Então, eu não pus isso na cabeça. Eu me comporto como se fosse um homem normal.
NAMA	13	female	Contei para uma amiga ném? Uma amiga minha também ela está a fazer o mesmo tratamento. Me aconselhou também, disse para você também tomar porque eu também estou assim.
NAMA	13	female	Eu me abro com aquelas que,pessoas que fazem o mesmo tratamento comigo, do que aqueles que não fazem o mesmo tratamento, que não fazem parte de mim. Eu aconselho também que elas tem crianças como eu, eu falo devem dar comprimidos. Eles me contaram porque eu converso com todas, sou amiga de quase, de algumas pessoas, conversamos e eu tenho que tirar o que eu também tenho, eu falo que também sou do…
NAMA	A	female	Então, dali quando fiz teste, acusam. Quando acusou…é isso mesmo que me deram. Cheguei em casa, informei malta papá. Eles também perceberam. Uhum! Então, informou o seu pai mais quem? Minha irmã e minha mãe… OK! E qual foi a reacção deles? Nada, não falaram nada. Esposo? falou com ele também? Sim. E como foi? Como ele reagiu? Ele disse [que] não ‘tem problema’
NAMA	D	male	E e, depois de ter resultado, falou com alguém das sua família, dos seus amigos? Sim. Falou com quem? Com o meu pai. o que é que ele disse? Ele disse sim ser, estar a ir levantar medicamento. Ok, e com a esposa? Ela também optou também foi fazer teste também. Então dali não acusava nada. Fez duas vezes.Não acusou nada.
NAMA	D	male	aqui outros não admitem, só outros admitem mas vão assim, quando vão, quando recuperam pouco, sentam em casa, então quando sentam também sempre lá, procuram para ver mas como aqui é fora, é difícil para também apanhar essas pessoas. Disse de facto, em termos de… em termos do que se fala sobre HIV aqui na minha comunidade, não se deambula assim bastante, mas o que tenho visto é que são pessoas que…
MORR	2	female	Não sabem só eu e meu marido. Nada, eu como por enquanto ninguém sabe, por enquanto está tudo bem.. Sim tem algumas pessoas que ficam doentes, é aquela coisa nem, nós mulheres quando ficamos sempre em grupos, fofoca sempre não falta.
MORR	2	female	… por exemplo eu assim as vezes naqueles tempos quando eu uma vez fiquei muito doente, tinha saído uma ferida aqui na perna.Então aquilo provocou muita febre, então epá vizinho não falta para falar nem? Sempre falavam “acho que assim já tem SIDA”. Mas como não tinham informação, aquilo terminou assim.
MORR	2	female	Sim é por isso que quando a pessoa sabe que tem, não informa aos outros porque tem medo de descriminação
NICO	9	male	Porque muita das vezes, tenho alguém que estava comigo, aquela pessoa, a recaída apareceu de repente. Quando eu falo, vamos ao hospital, ela negava. Mas certo tempo, ela perdeu a vida. Sim.
NICO	9	male	Naquele momento eu estive feliz, porque acusou. Quando acusou (criança a chorar),eu preferi abrir a ficha e tomar.
NICO	9	male	No bairro onde vivo, para além do meu irmão mais velho ter conhecimento da minha situação actual, a comunidade tem conhecimento porque na altura em que eu vim fazer o teste eu estava doente, então eles tomaram a iniciativa de dar-me acompanhamento, mas acabaram exactamente percebendo que a minha situação era derivada do HIV-SIDA por ter acusado positivo. Agora o apoio que esta comunidade tem dado…
NICO	C	female	[OK! E como foi que ele reagiu? ] Epah! Não reagiu nada. Só eu disse você também ir começar medicar. Então, aquele ali não falou nada e também não foi no hospital. Só vi…abandonar mesmo só . So saiu.
MORR	2	female	quando eu pensei, eu sentei eu pensei e eu disse “nada, se eu não quiser voltar para hospital hei de morrer deixar meus filhos e ainda são pequenos, então o que é melhor, é o quê?
MORR	A	male	ele diz que ele escondeu tudo lá também para esposa, só que ele só vem levantando e vai medicando ele sozinho
MORR	A	male	A mãe já tem conhecimento que ele está doente
MORR	A	male	Ele diz que eu não vou falar já da, já da minha situação não. Então, ele diz que se eu falar que estou doente ela vai me negar
MORR	B	male	Eu comecei a ver txa… para eu parar aí, esse meu vizinho, eu comecei já focando esse assunto para outras pessoas alheias, depois as coisas podem não cair bom para mim. então são pessoas que nalgumas vezes não têm segredo, fala para outras pessoas, eu não gosto que essa informação se espalhe para muitas pessoas.
MORR	B	male	por isso deixei endereço na altura onde eu vivia com o meu irmão. Deixei endereço, depois daí mudei para aqui, estás a ver?
MORR	B	male	Ah, mas acerca desse assunto que estamos a tratar aqui, eu gostaria de ela não saber porque ela também esta a passar alguns…[patamares ]
MORR	B	male	Bom, ela dizendo de que saber mesmo a verdade não porque eu estou a usar o meu sigilo nê (criança chorando) porque nunca é demais epah pessoa é pessoa, mesmo estando junto comigo aqui pode começar a se alastrar lá fora, informar as amigas e tal por aí e depois eu comecei a ver ah isso pode ser um pouco estranho.
MORR	B	male	sua mãe, seu pai sabem disso? --Eles não sabem nada disso, ah realmente não sabem porque… dizendo que os meus pais é… são aqueles que não, que não estudaram muito, hum
MORR	B	male	Hum, a inveja. Quando passam na… porque num bairro quando vivem, quase quando as pessoas conhecem que aquele senhor é ladrão, sempre quando passa sempre há fofocas.Mesmo vestindo bem ou não, passar mal, estar por aí, as pessoas fofocam do tipo éh, geralmente aquele se está bem é por causa disso, então é mesma coisa como isso porque nunca é demais, ela pode fofocar com as amigas e as amigas vão ex…
MORR	B	male	Ela e que levantava nalgumas vezes lá e me dava porque eu não tinha coragem de ir mesmo assim, levar aqueles comprimidos .
MORR	B	male	Então, eu quando vi aquela pessoa eu me senti com tanta vergonha e comecei já me afastando a partir daquele dia mesmo.Eu comecei a ver txa… para eu parar aí, esse meu vizinho, eu comecei já focando esse assunto para outras pessoas alheias, depois as coisas podem não cair bom para mim.
MORR	B	male	por isso deixei endereço na altura onde eu vivia com o meu irmão. Deixei endereço, depois daí mudei para aqui, estás a ver? Eu lhes disse pah é normal vocês virem na minha casa sim, mas não podem vir com aquele uniforme que vocês trabalham lá, devem ir civil, devem ir civil e aí vamos, vamos, como que essa mama veio, civil assim.
MORR	B	male	tipo na verdade lá há pessoas que trabalham do meu bairro tal por aí, então são pessoas que nalgumas vezes não têm segredo, fala para outras pessoas, eu não gosto que essa informação se espalhe para muitas pessoas.
NICO	B	male	Ela tinha bebé. Quando deu parto…dali eu investiguei isto…tive a encontrar aqueles comprimidos na pasta. ‘Mulher, por que não me avisou?’ disse ‘ah! Epah! Isso não se avisa.’ Meus amigos disseram ‘yah! Epah! Como foi dado lá você não pode reagir a ela…hum…é doença .’ Então, ela…ela lhe diagnosticaram de barriga
NICO	B	male	Já tem conhecimento… E outros familiares, pais, mãe, vizinhos? Falou com alguém? Nada, nada. Só papá é que tem conhecimento. Ah! Seu pai?! Como é que reagiu seu pai? Nada, não reagiu nada. Só disse ‘epah! Fica-lá a consumir. Não pode deixar’
NICO	C	female	Primeiro, ela informou o primeiro marido que perdeu a vida; depois, casou agora com o segundo marido…também informou. O marido abandonou… Ela não sabe explicou se o marido saiu pela doença ou por algum motivo porque ele não disse nada. Só saiu.
NICO	C	female	Epah! Não reagiu nada. Só eu disse você também ir começar medicar. Então, aquele ali não falou nada e também não foi no hospital. Só vi…abandonar mesmo só
NICO	C	female	Não, não quis fazer. Quando ela lhe informou pelo estado, ele não reagiu, não falou nada. Só arrumou, foi.
NICO	C	female	[vizinhos?] Algumas sabem, sim, porque quando ela estava doente, as pessoas perceberam que está doente. Algumas sabem, algumas não sabem. E como é a reacção das pessoas quando sabem? Disse que algumas lhe apoiam e lhe aconselham a continuar. Mas há outras lhe discriminam do tipo ‘epah! Você mesmo tomar, tem SIDA, não há como, - vais morrer!’ Sim, algumas aconselham, algumas discriminam.
NICO	C	female	Ela disse que responde que ‘os comprimidos não vão para a vossa boca – [mas] vão para a minha boca. Eu vou tomar e vou aceitar…pela minha saúde.’
NICO	C	female	Disse que o irmão sempre lhe apoia e sempre diz que ‘tens que aceitar a realidade. Não temos pai, não temos mãe. Tens que assumir a realidade. Se não se sente bem, me diz, como seu irmão; sente-se bem, também, me diz como seu irmão.’ Então, ele aceita tudo.
NICO	C	female	Então, estava com receio que alguém lhe conhecesse na bicha [do hospital]? Disse que sentia vergonha, sim, porque quando ficasse na bicha e vir alguém conhecida…à vezes ela saía da bicha para a outra pessoa não perceber que está naquela bicha…de receber medicamento. …se tivesse dinheiro…era necessário pagar alguém para ir levantar os medicamentos para [que] as amigas não perceberem que ela está n…
NICO	C	female	GAC? Outro vai levar remédio de 6 pessoas; às vezes de 5 pessoas. Agora, quando vem no bairro não tem respeito – às vezes não encontrou a dona – fala ‘tua mãe está onde? Está medicamento dela. Eu tinha ido levantar.’ Agora, aquele ali, então, eu não gostei do grupo. Por isso, fiquei sozinha – comecei a ir levar sozinha, sim
NICO	E	female	Não adiantou medicar logo porque ela estava com medo. E tem amigas que lhe falaram falsas coisas.Diziam que não podia tomar.Diziam que quando você tomar, terás essa doença. Por enquanto, você não tem. Lá estão a mentir.
NICO	E	female	Ele foi o primeiro a se abrir pra ela. Quando ele veio casar-se, disse que ‘eu estou doente’. Ele veio medicando. Disse nunca desistiram – o casal nunca desistiu do tratamento.
NICO	F	male	tenho um meu amigo também, que também é desta natureza. Às vezes sentamos…às vezes eu lhe peço ideias –
NICO	F	male	achei que fosse quê - de brincadeira. Eu mediquei 1 mês, abandonei pra de vez mas, por enquanto, aquilo quando me recaiu – eh! Deu-me mal. Deixei, sim. Mas agora já…hum! Nada. Estou a medicar bem mesmo, sim.
NICO	4	male	Assim que eu regressei do trabalho, os meus pais como já tinham conhecimento que estava nesta situação, e tenho uma irmã na família que tem esta situação, então não é um caso novo na família, tanto que os meus pais condenaram-me bastante, disseram “você está nessa situação como é que você abandona essa situação como é que você abandona a medicação”, portanto é uma questão que a família trata de u…
NICO	6	male	Nos primeiros dias eu tive medo [to disclose]. Sim, tive medo porque eu me achava culpado, sim. Mas depois fui la, falei, abri porque não dá, estava a levar medicamento esconder, abri que “minha mulher eu estou nesta situação”. Então como é que podes ver essa situação? Devemos encaminhar na Unidade Sanitária para ver a tua saúde. Sim. Não podia me acusar. Mas ela foi sincera porque se fosse outra…
NICO	6	male	Além da família, então abriu-se para outras pessoas, os seus amigos sobre a sua situação?Não tinha medo falar com eles? alguns, porque tem amigos que são muito próximos de mim, Mas também eles me encorajaram para eu não deixar de tomar.Não me isolaram. Me encorajaram eu a tomar os comprimidos constantemente como a regra de, de…do hospital
NICO	6	male	Sim. Não escondi a minha família. Mas alguns, sim, alguns, porque tem amigos que são muito próximos de mim. .
NiCO	6	male	não conheco , não conheço outras pessoas na mesma situacao na comunidade. Porque acho que não gostam abrir-se, mesmo brincando com eles mas tendo um segredo que não falam.
NICO	6	male	[mas as pessoas ]Não, agora não condenam. Eles falam que é uma doença agora que muitos temos, então não adianta condenar enquanto a doença não se transmite só por relação sexual.
NICO	7	male	Ah, tenho alguns vizinhos que têm conhecimento. Não tem problemas comigo, não tem problemas comigo.
NICO	7	male	Na sua zona não há nenhuma descriminação das pessoas HIUV positivas? Se existe esta descriminação eu não vejo.
NICO	8	female	Ya, mas o ambiente de lá no bairro, não há nenhuma descriminação, vivemos bem.
NICO	8	female	Vou explicando as duas, três, quatro pessoas, mulheres quando sentamos tendência é de hii aquela moça aí ou aquela mana aí é positiva. Onde eu venho falar para mano, você aqui, mano também vai carregar ir falar numa outra pessoa, aquilo já na comunidade já vai encher, é normal eu a passar a ir ao mercado todos estão a girar para mim e fica feio, sim.
NICO	8	female	Não se fala mal, mas eu tenho medo que as pessoas saibam eu tenho e venham me descriminar, embora não haja descriminação
NICO	8	female	Mas quem me encorajou muito foi essa minha vizinha, porque minha vizinha também está a tomar e passou nessas situações que eu passei.
NICO	13	male	Estava a tomar comprimidos, e os amigos sempre perguntavam a ele porquê é que tomava os comprimidos, e ele explicava que a esposa havia lhe contraído doença, e surgiu uma confusão na família dele, que chegou a ponto em que os familiares dele lhe isolasse, os familiares do tio lhe isolaram zangaram com ele e lhe afastaram. Dai ele pensou em desistir de vez ele prefere a morte, porque os familiares…
NICO	13	male	[esposa]Não lhe falou, é isso que eu expliquei, a mulher estava doente e não informou ao esposo, contraiu para ele, e ele ficou doente sei meses -[antes de testar]
NICO	13	male	e surgiu uma confusão na família dele, que chegou a ponto em que os familiares dele lhe isolasse "eu assim me sinto como se fosse um órfão. " Eu prefiro a morte." Ele prefere a morte, ele está frustrado"
NICO	13	male	Dai ele pensou em desistir de vez ele prefere a morte, porque os familiares isolaram a ele.Família da esposa vem, só família dele é que não quer saber dele
NAMA	12	female	A minha tia sabe Tia? o que é que ela falou? Só me encorajou numa de que não pode deixar, estar a tomar.
NAMA	12	female	Falei para a minha vizinha. E ela como ela reagiu? Nada, só começou a me encorajar também numa de que é assim mesmo, fica a fazer o quê, a medicar.
NAMA	12	female	Se conhecesse alguém, alguma vizinha conhecesse a si então seria algum problema? Não. Risos Não, como é que não? Não faz mal que alguém saiba? Não, por agora isso ai, por agora não se esconde Hum as pessoas não escondem? Não há aquela descriminação de anos anteriores? Não.
NAMA	14	female	Então mãe, pai, sogro e sogra souberam, ok. então os países também do marido. O marido contou para mais alguém? Nada. Então quais foram as razões para contar para os pais e os pais do marido, mas não contou para mais ninguém? Se eu informasse estariam a espalhar.
NAMA	14	female	E o que dizem os pais e os sogros? Quando parou o tratamento, o que é eles disseram? Não diziam nada. Eles não sabiam.
NAMA	14	female	Conhece mais pessoas ali na sua comunidade que também tem HIV? Eu não sei. Como aqueles comprimidos as pessoas escondem. Eu não sei!
NAMA	C	female	eu fui para o hospital por causa de dores de barriga que eu estava a sentir, por isso não aderi ao tratamento. --Não conversei com ninguém a respeito.
NAMA	C	female	Eu penso que as pessoas que normalmente apanham essa doença são pessoas que se prostituem .
NAMA	E	female	Já esse que estou a falar é esse que estava comigo assim há bocado. Ele disse que eu não posso ir lá, eu falei porquê? Disse ah, não posso, eu falei conta, eu também não sei. Não podia ir comigo, acho que tem medo de mim, acho que aquilo que eu lhe insistia, estava acho que aquela vergonha: tipo hi quer, quer me encontrar meu ponto fraco. Está ver nem .
NAMA	E	female	Hum, conhece outras pessoas aqui na comunidade que estão no seu estado? Que estão positivas? para conversar ou, ou, ou não se falam? Não, não conversamos sobre isso .
NAMA	F	male	Sim, minha esposa, só falei com a minha esposa. Está a ver, também pela…falei para os meus familiares, então prontos, estou a dar acompanhamento e eles também gostaram muito por causa disso.
NAMA	G	male	Não, as pessoas normalmente não sabem que eu estou nessa situação, as únicas pessoas que sabem são exactamanete as pessoas do hospital aonde eu levanto medicamento
NAMA	G	male	Eu penso que a nível aqui da comunidade as pessoas não tem conhecimento, quem tem conhecimento sou eu e aminha esposa porque é um assunto que discutimos internamente.
NAMA	H	male	Tinha malária, fui para hospital fui fazer o teste de malária e pronto, e pediram-me bastante para fazer o teste de HIV, epah, pronto, discutimos bastante mas acabei fazendo o teste e mesmo assim lhe disseram que você é portador de SIDA, do vírus de HIV, mas discutimos bastante porque eu o que me levou ao hospital não era algo ligado a SIDA, era simplesmente uma malária.
NAMA	H	male	o que me levou ao hospital não era algo ligado a SIDA, era simplesmente uma malária. Éépa pronto, para mim foi um choque, até hoje eu reflito, tenho um pânico, como é que eu vou para uma doença e eles dizem que tenho outra? Então não recebi de boa maneira.
NAMA	H	male	Eu de facto, quer dizer se dissessem que eu sou portador do HIV/SIDA epah, eu havia de esperar exatamente manifestações que as outras pessoas tem dito que quando alguém tem essa doença tem várias manifestações, ya, ya. Então praticamente para mim como não tenho essas manifestações
NAMA	H	male	Então de facto se eu tivesse essa doença, eu acho que alguma coisa mudaria porque cumprir e viver a vida atomar medicamento é doloroso. Agora mesmo, o meu problema mesmo é preconceito, a descriminação.
NAMA	H	male	Pronto, eu tinho visto as pessoas que tem aqui na comunidade, praticamente eles não se aproximam mas tem se dito que hi fulano de X ouvimos que tem aquela doença, fulano de X ouvimos que tem aquela doença, depois o tratamento é um tratamento para sempre. São esses comentários.
NAMA	H	male	Eu de facto não comentei com ninguém, nem com a minha esposa nem com ninguém .
NAMA	H	male	Então não quero essas pessoas virem aqui porque praticamente pessoas que não sabem aqui na zona basta ver elas vão saber que eu tenho essa situação.
NAMA	I	female	E não conversou sobre o seu estado com a mamã? Nada. Diz que epah eu não falo muito sobre o meu estado, porque da vez que fui fazer o teste me aconselharam para não divulgar sobre este estado a nível da comunidade.
NAMA	J	male	As pessoas não encaram a doença de maneira boa. Uhum! Então estou com medo de preconceito.
NAMA	J	male	Eu praticamente, quando são esses assuntos em que as pessoas sentam ou estamos sentados entre amigos começam a falar mal das pessoas portadoras dessa deficiência. A única coisa que tenho feito é me afastar e ir tratar outros assuntos. E sente magoado com isso, ou como é? Eu de facto, retiro me por que sinto me magoado. Porque eu sou portador da deficiência
NAMA	J	male	E como é agora? Uma pergunta de curiosidade, ele está a medicar e a mulher não sabe, como é ele consegue esconder isso dentro de casa? Disse epah por causa do período, o horário que tomo os medicamentos, é a noite acho que não consegue ver porque eu tomo e durmo. Uhum! Ok. Não vê o frasco e pergunta o que é isso? Disse que ela tem visto o frasco de medicamento, mas não pergunta.
NAMA	J	male	Porque como sabem que HIV não tem cura, então aproveitam fazer feitiçaria então tu morres não é, alegadamente de que teve aquela doença de HIV enquanto é uma oportunidade que as feiticeiras criam para a pessoa, então este é o receio.
NACA	F	male	, eu respondi que estava a vontade e fizeram e detetaram, mas quando eu me apercebi daquela situação eu não fiquei satisfeito, fiquei com medo… fiquei com medo de informar a ela. Eu recebi o meu cartão em 2009, peguei o cartão e escondi lá dentro. Mas ela é dona da casa, ela é que faz limpeza e foi ver, ela leu e perguntou…eu não quis responder eu dei fintas. Mas depois de um tempo tambem vi a de…
NACA	F	male	Primeira coisa que eu temia, porque logo que é atingido parece que você que é o portador, eu temia nisso, ela me acusar muito que eu estou a sofrer por tua causa ou você não para em casa anda por ai não sei que, levou esse assunto aqui para casa, eu tenho estado aqui, então eu, temia esta parte ai, a culpa me pesava muito… me pesava muito, sim, sim.
NACA	F	male	porque o caso é o seguinte; aquela situaçao ali, no principio, podia ter que existir enigma ne, aquele segredo, entao, problema é que fui mal interpretado, entao com essa ma interpretaçao aquelas pessoas com esse problema eram vistas eram menosprezadas, aqui na sociedade, entao quando voce tivesse voce devia estar no silencio, so saber voce, sua esposa e o seu Deus. E voce dar continuidade o cois…
NACA	F	male	Entao não tem aquela abertura porque quando voce diz isso as pessoas começam a alastrar, começam a falar aqui, ali, ali,e voce ao passar, toda gente começa a reparar que aquele ali, não sei que, entao isso nos obrigou a pessoa a ter essa confidencialidade
NACA	2	male	Fiquei um pouco assustada. Fiquei um pouco assustada, e me disseram que essa doença não é para tirar para fora, não é para estar a falar que eu tenho isso, e isso, não. Essa doença é um segredo, ninguém pode saber, mesmo os seus amigos que brincas com eles, ninguém pode saber. Até mesmo sua família que ficas com ela, ninguém pode saber, só pode saber você, essa tua irmã e tua mãe. Mesmo meu pai n…
NACA	3	female	Tinha marido, quando ele soube [de minha HIV] me abandonou.
NACA	3	female	Quando cheguei a casa, falei para o grupo da minha mãe, falei a ele, ele não acreditou, disse que queria me levar para um outro hospital para testa, minha mãe disse que iria resultar a mesma coisa, e era importante eu tomar os comprimidos, e ele saiu mas não foi no mesmo dia, foi dia seguinte.
NACA	3	female	Pelo que eu saiba, são só estas três pessoas, meu pai, minha mãe, minha madrasta, a não ser que saibam de outras fontes
NACA	4	female	Então vocês os dois são seropositivos, alguém da família, ou sua família ou família do marido sabe disso? Ninguem sabe. Nós ficamos com vontade de falar, mas temos receio de provocar doenças nos nossos mais velhos, mas temos pensado nisso, meu marido tem dito “vamos lá contar,” mas estamos cautelosos porque temos medo explicar a uma idosa e desenvolver alguma doença
NACA	5	male	Aqui quando vem buscar medicamentos, aconteceu alguma vez que conhece alguém da sua zona que também vem buscar medicamento para HIV? Sim conheço. Encontramo-nos aqui e cada um “epá, você está nessa situação, que fazer, vamos aguentar”, chegamos no bairro e cada um não fala nada. Hum, não falam nada. Nada. Ok. Há um segredo mútuo.
NACA	6	male	Porque naquela altura eu sempre usava mulheres sem preservativo, então não se sabe se é aquela parte, porque há certas pessoas que costumam a ver as coisas do bairro, eles a dizerem que aquelas máquinas também, que nós costumamos a rapar com ele. Porque há certas máquinas que um gajo corta, aparece ele, vamos rapar com aquela mesma máquina, não sei é daí mesmo, não se é pela parte do sexo, então …
NACA	6	male	Ela… mas quando a minha família me levou ao hospital, me levavam secretamente fora da minha esposa. Quando me levam secretamente, fora da minha esposa, quando me fizeram aquela analise, quando me fizeram naquela vez quando sai positivo. Epá, eu tentei esconder aquele segredo para minha esposa, para não fazer o quê, para ela não ficar desanimada e me divorciar. --ela comecou me inestigar - o que é…
NACA	6	male	Ao invés evitar levar o frasco que faz muito barulho, tenho que levar em um papel, ou em um plástico fora. Chegou a minha hora de tomar os comprimidos, estou a pegar, estou a tomar.
NACA	6	male	Por exemplo, esse cartão, esse que eu tinha tratado aqui, já tinha desprezado, porquê eu estava a desprezar? Porque há certas pessoas nos meus amigos, junto com essa minha família, mas isso é verdade isso que és seropositivo é verdade? Então também comecei a desprezar, será que é verdade? É a razão que me levava a sair daqui para lá na minha terra para ir fazer lá de novo- A prova saiu lá, então …
NACA	6	male	Ok, o fulano tem HIV está a ver nem, ao invés de lhe dar conselhos começam a lhe rir, está a ver nem, começam a falar, começam a divulgar, “o fulano, vale a pena você não criar amizade com ele, aquele tem HIV” então já percebes, que vão começar a lhe reparar estranhamente. Então é a razão que nos leva para não dizer, termos um pequeno segredo.
NACA	8	female	Eu fui dita depois de ter o teste que essa doença você tem doença e esta doença tem comprimidos, pode-se tomar mesmo em segredo mesmo sem seu marido saber.
NACA	8	female	Até hoje ele não sabe
NACA	8	female	Qual é o motivo de não falar com as pessoas? É porque é uma coisa que não se diz, que não se fica a comunicar atoa. O que podia acontecer se as pessoas soubessem? Meus vizinhos estariam a divulgar, espalhar a notícia que eu tenho a doença.
NACA	8	female	O que eu ia dizer se encontrasse um conhecido aqui, eu ia dizer que vinha levantar outros comprimidos, podem ser de malária ou outros.
NACA	9	female	Do meu lado, ninguém sabe, nem minha mãe, nem meus irmãos. Mas do lado dele sabem, porque ele adoeceu.
NACA	9	female	Eu perdi minha mãe quando eu era pequena, fui criada pela minha avó, está em é idosa e depende de mim. Então, eu tenho dificuldade de falar porque tenho medo de lhe causar mais doença e ela perder a vida.
NACA	9	female	Ninguém sabe. Nem vizinhos nem ninguém na comunidade, só eu e meu marido, quando venho ao hospital eu digo que vou a casa da mamã. Tenho medo de fofogasse.
NACA	11	male	Qual é o motivo para não falar com alguém? O motivo de não falar com alguém, é porque hoje em dia você pode ter um amigo e você dizer “esse é meu amigo e eu confio nele” essa pessoa se você falar a sua verdade, acabou de falar aqui ele esta num outro sítio e ele vai falar essa mesma coisa que você falou com ele. É por isso que eu não falei para nenhum amigo, minha namorada. É por isso que eu não …
NACA	11	male	Por exemplo, ela pode chegar em um lugar que tem muitas pessoas e começa a falar mal “essa ai tem HIV/SIDA”, então as vezes me sinto muito humilhado.
NACA	13	male	Não achei que havia a necessidade de levar uma situação de saúde minha para ficar a falar para este, para aquele e para aquele.
NACA	13	male	Não sei como é que se trata, mas ficam sempre a dizer “aquele é de SIDA, aquele é de SIDA”.
NAMP	1	female	Não [falei com o parceiro inicialmente] porque não é fácil, principalmente para nós jovens. Não é fácil falar isso abertamente para uma pessoa, mas nem a minha família, outras pessoas não sabem. Só uma irmã é que sabe, nem a minha mãe não sabe, porque não sei como é que ela vai receber a informação.
NAMP	1	female	Vocês falam abertamente sobre essa questão de HIV? --Eu evito ele ficar chocado, não falo sempre e mesmo a hora de tomar a medicação, não costumo a tomar ele presente.Porque pode ele mudar ideia dele, sempre costumo a tomar quando ele não esta presente.
NAMP	1	female	É que lá no bairro onde vivemos, talvez podem discriminar, como muitas pessoas não aceitam, até agora não estão aceitar. Então o medo é esse de descriminação .
NAMP	2	F	Além do parceiro, mais outra sabe? Nenhum.
NAMP	2	female	Costuma falar que essas todas pessoas com HIV vão morrer cedo
NAMP	4	male	Cheguei em casa, falei para a minha esposa, falei para a minha mãe e falei pra meus irmãos [e] eles aceitaram. Não, não falei para meus amigos, só apenas falei para minha família – meus irmãos e mãe só e minha esposa.
NAMP	4	male	Esse é segredo de duas pessoas e familiares – não pode falar a ninguém !
NAMP	4	male	O motivo para eu não querer falar meus amigos é que não há segredo. Bastar eu falar um amigo, outro vai falar outro amigo dele que ele gosta; daí vai alastrar…começam tempo de insulto. Vão me insultando ‘esse é que…’ e também não andando livre, sim.
NAMP	5	female	até esse dia pensava me matar. Sim, o que será da minha vida? Sim, pensava mesmo em tirar a minha vida
NAMP	5	female	Eu, primeiro, né? Eu primeiro me medicava…injecção, ora era remédio tradicional – sim, ora aquele remédio tradicional, eu tomava, às vezes de manhã, à tarde [e] à noite. Aquele remédio, primeiro, ferviam fogo até cozer, sim, então, aquele remédio ali, eu tomava de manha, à tarde [e] à noite – aquele remédio. Então, depois dali a minha situação…eu cada vez mais me sentia mal, sim. Mas à noite eu n…
NAMP	5	female	Ele também estava HIV positivo? Quem?! Ele parece que está a tomar também, sim.
NAMP	6	male	hoje em dia, por exemplo, eu vou ter um amigo, um meu vizinho mesmo de segredo de que “olha, meu irmão, eu sou assim, assim, assim…mas para evitar de não chegar a esse ponto deves fazer isso, isso, isso” logo quando vou falar para ele, já ele vai falar outra pessoa que “olha, está ver? O tal fulano ali não está em boas condições. Então, é melhor evitar, melhor reparar ele. É provável um dia ele v…
NAMP	6	male	Sim, então, basta descobrir aquela ‘t-shirt’ de activista sabendo de que aquela vem na minha casa, fechava a porta! Daí ‘bazava’! ela vinha, prontos, batia a porta…pedia licença e ninguém respondia . Porque já sabem que o vizinho…baste lhe ver com aquela camiseta de activista, já sabe que estão a recolher no bairro…estão a querer sensibilizar para voltar a medicar, sim.
NAMP	6	male	Então, dali tentei falar com eles e disse que ‘olha, meus irmãos, somos do mesmo grupo; não podem assustar – sou também do mesmo grupo, não podem assustar. O mais necessidade que eu estou a falar aqui é de mandar fechar boca – calada. Se chegar lá no bairro, não aconteceu nada. Ninguém viu noutro!
NAMP	9	female	Estive mal mesmo, não me senti bem. Estive mal mesmo…até estive a chorar mesmo a dizer ‘já morri, já morri. Assim não vou viver mais. Assim, já estou morta mesmo’ a chorar mesmo.
NAMP	9	female	Sim, sim, contei em casa. Não toda a família mas metade de família, contei. Minha mãe, meu pai [e] minhas tias – poucas.
NAMP	9	female	Não reagiram nada. Só disseram ‘coragem! Estar a tomar medicamento’
NAMP	9	female	Como é que falam? Se eu falar que [meu] situação é essa, hão-de estar a falar…ah! Não sei o quê ‘não posso com aquela; aquela tem isso; não sei lá o quê’ muitas coisas. Por isso que não abri com ninguém da zona . Porque se eu me abrir com alguém da zona, hão-de estar a falar assim – ‘aquela não podes falar nem podes nem comer com ela; nem lhe emprestar nada; aquela tem isso aí – vai te dar’ por i…
NAMP	11	male	E então, além de falar com a tua parceira, esposa, também falou da sua situação à outras pessoas? Naturalmente não. Não posso e não devo, porque como eu disse na comunidade cada um tem seu comportamento, eu falar que eu sou o fulano...não é possível, mas minha parceira não tem problema, sim,sim
NAMP	11	male	Descriminação de pessoas com a HIV? Não. Antigamente isso podia, alías existia, não é, mas agora não, porque Até por ocaso agora não...a comunidade nossa de Nampula considera que HIV não é uma doença que ameaça muito, porque muitos já tiveram exemplos de muitas pessoas que estiveram grave, gravemente doente e depois de terem andado no hospital por lá, e ainda voltaram a conviver com eles, eles já…
NAMP	11	male	minha familia conhece, mais outras pessoas nao. Não, não se pode abrir para outras, porque, como é que você vai levar a vida do outro que aquele seu irmão é seropositivo, porquê falar isso, não há razão, porque onde se conversa não se pode falar mal de alguém enquanto nada faz para si, então minhas irmãs e meu irmão, não tem nada a ver dizer a comunidade que aquele meu irmão é x, assado ou cozido…
NAMP	A	male	Ok. E quando chegou em casa, falou com alguém sobre o, o, o resultado? Então ele disse que não compartilhou com ninguém. Porque as pessoas as vezes expõem a pessoa.
NAMP	A	male	Ok, e também muitas pensam ah... que são pessoas só que traem, que são muito, muito mulherengos, que, atraem essa doença.
NAMP	C	female	Falei com meu marido, falei com uma irmã mais nada. Mais ninguém.
NAMP	C	female	Nunca, nunca só essa vez encontrei uma vizinha me perguntou vens fazer o quê? Eu disse “estou aqui no hospital, tenho umas análises por levantar”, então estou aqui na bicha.
NAMP	C	female	Mas agora, como os vizinhos me assistiram como adoeci e da forma como eu estou, porque eu sou muito gorda, da forma que eu estou, então eles sabem que essa sofreu muito, ficou de baixa três vezes, até porque não contavam que eu hei-de, ia estar viva, estou em vida assim, hoje até...até porque se admiram nê? Porque sempre quem vinha eram pessoas da igreja, oravam para mim, prontos.
NAMP	D	female	Disse que informou a mãe e o pai. Okay. E como foi a reação da sua família? Disse que lhe aconselhou para não deixar de tomar os medicamentos.
NAMP	D	female	Disse que a vizinhança na verdade fala mal, começam a dizer “ah, essa ai tem SIDA vocês não podem conversar com ela.” Mesmo essa vizinha dela que não é positiva, mas ela sempre tem conversado com ela, as vizinhanças tentaram incutir a ela que não podia ser amiga dela porque ela está doente, mas ela nem esta ai. Mas então de facto costuma haver estigma. Ela nunca veio… as pessoas nunca vieram dire…
NAMP	J	male	Então quando estou ai, eu falo os comprimidos, vão lá levantar e tomar, com cabanga se dá. Então não há razão, vocês falar mal dos outros, quem tem SIDA é com ele, quem tem HV é com ele.
NACA	B	male	Disse que ele não estava a acreditar que é verdadeiro.
NACA	B	male	ele tinha uma esposa, quando ele começou a adoecer, a esposa lhe abandona, então ele veio para o hospital porque depois a esposa lhe abandonou quando ele começou a adoecer. Ela foi negativa
NACA	B	male	e o tempo enquanto está a espera [na clinica], então de repente passa um vizinho, alguém que você conhece lá do mercado, então como é isso para si?Ele disse que fica com receio que a pessoa que lhe viu lá, o vizinho, não sei que, que lhe viu lá, possa aqui no bairro e publicar que encontrei ele lá no hospital, acho que está naquela situação.Disse que ele não vai deixar de ir, isso não é motivo de…
NACA	B	male	Disse que ele depois se sentiu bem, e por isso confundiu-se que aquilo não era coisa verdadeira porque já estava a se sentir bem, só que mais tarde eclodiu de novo, começou a ficar debilitado.
NACA	B	male	Disse que ele vai informar, se ela quiser ficar comigo vai ficar, se ela não quiser pode abandonar, mas eu vou informar, ele vai informar.
NACA	B	male	Ele disse que manteve em segredo porque tem a consciência de que se eles [amogos vizinhos] soubessem iam lhe estigmatizar éh...estigma
NACA	B	male	Disse que quando eles souberem, as pessoas aqui no bairro quando sabem que ele tem, basta você passar, eles ficam a falar de si, que aquele que está a ir aí, aquele que você esta ver assim, tem esse tipo de doença.
NACA	D	female	fiquei de baixa, quase 3 meses doente, eu era paralítica essa mão estava assim, boca assim mesmo, eu não conseguia nada, nada! Fiquei lá fizeram teste acusou, quando acusou eu não levei em conta aquilo hee, me deram só aqueles medicamentos, abandonei e fiquei um pouco normal. Eu disse pensei que estivessem a mentir por que já estava a me sentir bem, abandonei não tomei mais, então comecei a ficar…
NACA	D	female	Escondi, não queria falar senão ia me deixar. Escondi dele, mas ele descobriu e quando descobriu não me complicou
NACA	D	female	E como ficou você 1 Ano escondendo a doença do marido, foi difícil de esconder? Foi difícil mesmo, porque eu medicamento eu escondia na casa grande e tinha que acordar porque aquele tempo eu tomava nas noites, tinha que sair a noite, fingir alguma coisa, tomar comprimido vir dormir. Porque eu tomava 18 Horas, mas ele não desconfiava nada, chegar ali era só dormir, ele dizia, mas você, você bebeu …
NACA	D	female	E se alguém soubesse que voce esta com essa doença, o que é que aconteceria? Epa, humilhação. Iriam falar o que aqui? Iam falar coisas, eu já não andar bem, (sussurando) está ver aquele ali? Tem doença aquela ali.
NACA	D	female	Falou com quem? Minha Mãe.
NACA	D	female	Tinha, tinha e não medicava. Eu tenho uma amiga assim mesmo, tem e não quer medicar, só que eu não tenho como aconselhar, só lhe falo se você tem essa doença e eu não lhe falo que eu tenho, não só digo se você tem essa doença vai lá fazer teste começar a medicar has- de te sentir bem, porque se eu lhe falar assim vai começar a publicar mas eu sempre lhe trouxe os conselhos esta ai está mal.
NACA	D	female	Estava aqui mas ali não gostava porque tinha muita gente ali que me conhecia mesmo eu também foi também por isso que eu abandonei fiquei meses sem ir mais é quando encontrei aquela Senhora, Dona xxx, e contei que eu estava assim, assim estava a tomar e abandonei, disse não tem problema se você abandonou, como ali não tens nome vir ali vão te atender, tentei ali fiz analise de novo acusou, abri pr…
NACA	E	female	Ela prefere não informar os vizinhos porque quando informar os vizinhos eles começam a fofocar não sei quê. Falam Dona dali tem SIDA, não pode casar com ela, não pode andar com ela, não pode conversar com ela, tem SIDA é o que estão a falar.
NACA	E	female	Disse que só tem 2 filhos, essa senhora que tem essas 3 crianças e um filho, mas esse filho ela não informou só informou esta porquê… Porque a filha é mulher…
NACA	E	female	E se um vizinho lhe ver no hospital, como é isso para si? Disse faz de conta não viu ninguém (risos).
NACA	E	female	Disse que ela gosta da visita e dos ativistas, porque eles tem segredos, não costumam divulgar a vida dos seus pacientes, então se trabalharem assim, ela gostaria que fosse assim para todos ativistas.
NACA	H	female	eu fiquei bem nem, quando fiquei bem pensava que…Já curei não vou mais.
NACA	12	female	Falamos, conversamos, ele não acreditou que tinha essa doença.Disse que “eu não tenho, estão a mentir para mim”.
NACA	12	female	Ele saiu positivo e eu também. Já quando chegamos em casa, ele já começou a andar do jeito dele, já não aguentava conviver comigo. Então quando nasci a criança, ele saiu de casa, mas mentiu que ia viajar a trabalhar, já não voltou mais
NACA	12	female	Da minha família? Sim, minha irmã. Ela se sentiu um pouco assim, sentiu muita pena de mim. Sim, eu disse que é uma coisa normal.
NACA	12	female	Outras pessoas falam mal, outras pessoas falam bem, porque tenho uma vizinha que tem essa doença. Ela tem falado sempre, que “não tenha medo”, me diz “eu já estou bem, porque eu estava muito mal doente, quando fui para o hospital, comecei a receber esses comprimidos, estou a me sentir bem, sim está gorda." Sim.
NACA	14	male	O que é que as pessoas costumam dizer então? Porque quando falamos, outras pessoas começam a abusar, sim. Hum, existe isso muito aqui na zona? Him, muito mesmo, sim começam a te abusar.
NACA	16	male	Estamos a falar então sobre outras pessoas lá na comunidade, nos bairros que conhece, então alguns são os seus amigos? Sim. E que tem HIV também? Sim, mas ele, lhe dei conselho também, ele também começou a vir medicar aqui. Ok, os dois falam abertamente que estão HIV positivos ou não? Eles sabem também que você é positivo? Sim. Falam abertamente vocês? im, conversamos entre nós, cada um falar par…
NACA	16	male	eu já tinha dito ao meu irmão, que mano eu estou mal. Estou doente. Estou com a situação, assim, assim, assim. Ele disse, esta bem, toma os medicamentos e cuida da sua saúde. Eu disse esta bem, não tem problema, como estamos no mesmo grupo, ele estava a aconselhar-me.
NACA	16	male	a segunda esposa, pelo ver nê, ela começou a receber antes de, antes de mim. Então me falaram aquilo, então eu não sabia que aquela senhora também tinha, ela não me falava. Aquela senhora tinha, mas não me falava, estava a esconder, então chegou o momento que o médico me disse que você já tem vírus de HIV, yaa…. é por ai. Então ela começou a medicar e eu também comecei a medicar
NACA	16	male	Minha esposa sabe, essa segunda mulher, eu também sei. Pois, então vocês conversam sobre essa questão no lar, não falam de nada? (risos)… isso não falta falar…
NACA	16	male	Eu disse esta bem, não tem problema, como estamos no mesmo grupo, ele estava a aconselhar-me.
NACA	16	male	Ele disse que manteve em segredo porque tem a consciência de que se eles soubessem iam lhe estigmatizar éh...estigma. Disse que quando eles souberem, as pessoas aqui no bairro quando sabem que ele tem, basta você passar, eles ficam a falar de si, que aquele que está a ir aí, aquele que você esta ver assim, tem esse tipo de doença.
NACA	17	male	Eu suspeitava que tinha essa doença, as duas famílias sempre me aconselhavam a vir ao hospital, eles não me julgaram, porque, acho que estavam a sofrer mais cedo do que eu, porque eles suspeitavam e eu tinha medo de vir ao hospital, então quando viemos eles só me deram força .
NACA	17	male	Ai no bairro, as pessoas falam muito mal, mesmo sem ser doença. Quando um toma chá, outro não toma chá, ficam a falar, vê la aqueles não estão a comer, são esfomeados, só por causa de fome. Imagina quando é doença, ficam a falar mal…. Muita maldade.
NACA	17	male	Meus familiares estavam ali ate meus familiares começaram a dormir na minha casa, porque eu tinha que ser levado para tomar banho, tinha que ser levado para fazer necessidades maiores, mas eu comecei a negar voltar ao hospital, então minha família disse pronto, como você não quer mais voltar pro hospital, nos também temos que… não estamos a ver o que vamos te fazer. Deixaram-me e foram, disseram …
NACA	17	male	Não sei o que é que eles iriam falar, o que é que eles iriam tirar do seu coração, porque as vezes você tem um vizinho que te dá fogo, te da sal, mas as vezes tens um vizinho que não esta nem ai, para apoiar, então não sei como é que eles iam reagir.
NACA	17	male	Eu oiço sim, porque as pessoas quando tem essa doença não querem aceitar, as pessoas preferem fugir, mas os mais velhos a verem que, pode ser, são sinais os sintomas que tem, mas as pessoas preferem até as vezes podem dizer que é uma doença espiritual, começar a cair, começar a falar, vejo sim.
NAMP	13	female	eu sou solteira vivo sozinha não trabalho, esse tempo é quando eu trabalhava em um bar ai assim, “eu disse sou solteira, acabei de terminar job agora, agora eu saber se de verdade tenho, hi, tenho medo.”
NAMP	13	female	u estava a dormir ele abriu minha mala encontrou cartão, perguntou “xii você então estas a medicar?” eu fiquei só, eu fiquei calada, eu falei ihh sim ameacei que estas a ver esse cartão que do mesmo tipo que esta fazer o que, que estou a medicar, ele depois ficou assim tipo estávamos quase a terminar, terminamos,
NAMP	13	female	tens que parar na bicha tem pessoas que me conheciam porque eu era, tinha aquele receio que aqui todo mundo vai saber que tenho
NAMP	13	female	mas também esse outro [namorado] sempre que chegava a noite sempre dizia, já chegou sua hora de tomar neh, ele também me apoiava, mas dizer que familiaridade nada, ate hoje nem minhas amigas sabem que eu tomo
NAMP	13	female	Primeira coisa é eu pensar da minha saúde, não sou eu sozinha são muitos, pior quando eu entrei no grupo vi são muitas moças como eu também tem eu disse shi não estou sozinha tem muitas pessoas porque é que eu vou murchar quando não estou sozinha ali conversávamos de manha ate 12 horas eu estava motivada porque eu não estava sozinha no grupo diziam que estamos a fazer este grupo para incentivar a…
NAMP	13	female	Falam muito eu tenho minha amiga, fulana já tem, fulana já tem, e eu fico a falar no meu coração se soubesses que eu já tenho então eu estou a ver contar para ela ia sair o que? Outras amigas dela que tem ela começa a murmurar que tal eu dizer que tenho eu ihh fico calada.
NAMP	13	female	Não vou contar, prefiro ele descobrir do que contar
NAMP	14	male	Fiquei um pouco triste, fiquei um pouco triste mas quando ouvi com as pessoas que já tem desde há muito tempo, quando disseram você ter basta estar a medicar quase os músculos que estão no seu corpo esta a medicar, quase aquilo diminui, sim, velocidade daqueles bichos que já temos, cada vez que você toma comprimidos eles ficam fracos e você quando tomas dai cancela ele piora mais a velocidade de …
NAMP	14	male	Família quase principal na minha parte, minha mãe, meu pai e eu sei que eles já levaram para algumas famílias próximas e minha esposa mesma coisa sim, sim.
NAMP	14	male	Por exemplo eu quando falei para minha mãe não falou muita coisa não. Não ficou chocada? Só disse são coisas que também encontramos, só lamento encontrar essa doença enquanto são crianças, sim.
NAMP	14	male	Alguns dos meus amigos, verdadeiros, por exemplo esses que eu trabalho com eles sim já sabem da situação, sim E como é que eles reagiram? Eu quando falei a eles segundo como eles dizem que eles não podem experimentar para chegar no hospital para fazer teste de HIV/SIDA, sim porque quando eles saberem que já tem vão se enforcar, sim, mas eu na minha parte já sei, que HIV/SIDA, mata sim, mas te mat…
NAMP	B	female	Mas quando, vamos supor, conhece, um dia conhece um senhor ...vai falar dessa doença? Como é que vai fazer?Disse não vai informar.
NAMP	B	female	Disse que informou a mãe e o pai também. (criança chorando) Como foi a reação dos familiares? Disse que êh não reagiram nada, só aconteceu, conteceu, é assim mesmo.
NAMP	B	female	chegou por exemplo uma vizinha, chegou alguém, chegou um conhecido e lhe via lá na bicha do TARV, e como era?Disse que ela, ela se sentia um pouco mal e nunca (risos) foi capaz de dizer que, certamente que está na bicha de TARV. Dizia que estou a espera doutra bicha, doutra sitação.
NAMP	G	male	Perca do corpo epah tenho mesmo, eu não estava assim. Não sei é por causa de fome, não sei se é por... não sei é o quê mas, epah perdi corpo mesmo.
NAMP	G	male	Mas minha família não informei ninguém. Sua mãe iria reagir como? Seu pai? Não ia reagir nada po.. só como aconteceu porque aconteceu só.--Eu tenho medo de falar à família, então como cada família tem um coração dele, tem comportamento dele, epah ir, quase ir dizer de outras formas, de outras maneiras em forma de fazer publicidade, sim no bairro e na sociedade.
NAMP	G	male	Dizem de que epah o dono dali nem vale a pena até cumprimentarem, cumprimentam assim pah até diminui o número dos amigos sim, porque as palavras que você estará a ouvir constantemente sempre, é normal você ouvir um palavra que você não vai gostar até chegar a um fim que pode vir quase perder amizade, sim. Fala-se mal mesmo .
NAMP	G	male	Sim, vi por um vizinho (crianças gritando) que faz tratamento também, que está aí em cima. Vi e ouvi porque nessa altura eu estava aí mas estava a passar e então pah, quase aquilo estava a se falar mesmo em voz alta, não sei estavam a discutir, ali sim, sim a falar mal mesmo. Vai morrer, assim que vocês estão a ver aí porque esse está despedir aí, sim ali está para... epah não há como não sei quê…
NAMP	H	male	se passava um vizinho ou conhecido, como era isso para você? Disse que ele não sente mal por isso, porque ele sabe que se ele está me rir, hoje está me rir mas amanhã ele também pode ter essa doença.
NAMP	H	male	talvez um dia vai se casar, vai falar com a namorada ou com parceira sobre sua doença? TRAD Disse não vou informar . Não há, então você se casa…, qual é o seu receio de informar. Disse que ele tem medo de abandonar quando ouvir que eu tenho essa doença, Porque uma mulher abandona um homem quando está com essa doença? Disse que dizem que é para ela não se contaminar. Uhum, uhum. E ele queria, vamo…
NAMP	I	male	Disse que “costumam dar gargalhadas quando souber que este tem essa doença, você vive com essa doença, quando você passa no sítio onde estão reunidos, principalmente onde tomam cabanga as senhoras dão gargalhadas e falam bocas ”.
NAMP	L	male	Azar mesmo, estou aqui, as pessoas disseram. Ate onde eu estou aqui as pessoas disseram, quando eu começar a adoecer aqui, minha família fica toda tristes e eu mal mesmo, fico mal mesmo. Mas eu não estou a querer não ir ali levar, não sei o que me faz. Quando amanhece assim mesmo na unidade sanitária, ir ali procurar um lobby ou outro, assim mesmo anoitece sem eu fazer nada ou quê, mas eu a pensa…
NAMP	L	male	Sinto mal mas não vejo o que fazer, como é que vou fazer?
NAMP	L	male	Iu não sei se é Deus, ou se é um espirito mau qualquer que está no meu coração, não sei, mas eu sinto dor mesmo
NAMP	L	male	Não, a minha mãe morreu, a meu pai morreu. A minha família que eu tenho são pobres, estão lá no mato lá longe. Eles sabem todos, minha mulher aqui também sabe, ninguém que não sabe porque eu não costumo esconder
NAMP	L	male	Então, dali tentei falar com eles e disse que ‘olha, meus irmãos, somos do mesmo grupo; não podem assustar – sou também do mesmo grupo, não podem assustar. O mais necessidade que eu estou a falar aqui é de mandar fechar boca – calada. Se chegar lá no bairro, não aconteceu nada. Ninguém viu noutro!
NAMP	F	female	[trad] Primeiro foi uma grávida, ela estava grávida, então por meio desse grávida fez teste e acusou positivo.Só ela informou o mano, nem o marido não informou. Ok, e porque não falou com marido? Diz que é porque o marido fez teste e está negativo. Então ela não tem coragem de informar a ele que eu sou positiva.
NAMP	F	female	Ok, então como é que consegue, o marido sabe que está tomando remédio ou como é que se faz? Ela toma nas escondidas.
NAMP	F	female	[Nota, adendo da entrevista] segundo a mãe mentora ah é verdade que o marido não sabe nada, mas ela falta muito porque ahh não quer que o marido desconfie que ela vai todos os meses para o hospital, então, por isso ela faltando a muito e nem sequer cuida bem dos filhos.
NAMP	F	female	Disse para ela, como não disse para ninguém, só que conhece é o mano, aqui no bairro não sabem, só sabem aquelas pessoas que ela anda com ela no mesmo tratamento.
NAMP	F	female	E se as... e a vizinha soubesse, seria o quê? Disse que é “abusante”. Disse porque é geral aqui no bairro abusarem pessoas vivendo com HIV- SIDA, chamam então de nome de pessoas de SIDA, então se alguém soubesse poderia lhe estar a abusar .
NAMP	F	female	[na clinica}Ela diz que só vinha marcar outra consulta de outras doenças do corpo, ela não diz que vinha fazer tratamento de TARV.
NAMP	M	female	É melhor não falar . Ok. Por exemplo esse da última vez, não lhe falei. Sim, não falei.
NAMP	M	female	Não, falava mesmo que “estou a espera dos meus medicamentos” eles sabem que ali é uma farmácia, qualquer comprimido as pessoas tiram ali mesmo. Então não sentia vergonha de ficar lá e alguém lhe ver (risos), na bicha do HIV? Nada. Mas eu não me sentia mal.
MORR	D	female	Ele não foi testar, ele disse yap, como você esta a tomar medicamento, eu não posso te deixar por causa desse medicamento, porque isso é saúde para você.
MORR	D	female	Então passando um tempo, ela começou a ter problemas de sair xixi descontrolado, quando o marido viu, ah estão divorciados, e ela ainda tem esse problema.
MORR	D	female	Meu pai e minha mãe tem conhecimento. Eles não disseram nada, só que estavam a dizer isso mesmo, tem que estar a cumprir lá e tomar medicamento.E quando passa muito tempo sem tomar medicamento, e eles também quase te insultam, falam muito. Tem que cumprir com o medicamento para cuidar das crianças.
MORR	D	female	Esses vizinhos aqui não descobriram que ela esta em tratamento, só quem sabem só aquelas que trabalham na unidade sanitária. Ela disse se soubesse que as vizinhas já tinha conhecimento que ela está HIV, iriam andar a murmurar no caminho, está a ver, aquela está com HIV,, mas agora como não sabem, estou bem
MORR	D	female	Não ė aqui em casa, aqui em casa e difícil saber que e positiva, só no hospital, quando se encontram ah amiga você também está aqui. Então ai se conhecem ai a partir da unidade sanitária
MORR	G	female	Okay. Vamos, você disse que não está casada e agora chega alguém que lhe pede em casamento. Vai falar sobre a sua situação ou melhor não dizer nada? Disse eu não vou falar porque se ele também já tem, a situação dele vai ser difícil ele também abrir boca me explicar. Como ele vai ter medo de me explicar, eu também vou calar, não vou lhe explicar e todos vamos estar a viver a viver assim. Cada sem…
MORR	J	male	Não, porque há pessoas ném, quer dizer, quando é dito você está assim enquanto você não sente nada no seu corpo, você sente vergonha no meio de tanta gente ném, descriminação. No caso de você responder ya, sim eu sou assim no meio de tanta gente, você sente vergonha também sha…
MORR	J	male	agora depois de um ano, dois anos, a partir de 2017 para cá, mesmo se passasse um conhecido, sempre ele sabia que um dia X serei eu, agora vou sentir uma vergonha com isso por causa de quê? Enquanto é uma doença
MORR	J	male	Ya, eu deixei de ter vergonha porque de princípio quando recaí comecei a tomar, a tomar a tomar aquilo passou. Quando abandonei aqueles três meses, logo retomei de novo, houve uma recaídas também. Quando aquilo, aquilo ai passou, passou de vez. Comecei a ficar muito forte, aquilo de sair borbulhas ou não borbulhas na cabeça não sei que, aquilo passou. É por isso que não sinto mais vergonha .
MORR	J	male	Ya, estou muito feliz por ter o quê? Por ter tomado aquele medicamento, porque se eu não tomasse aquilo ai, as pessoas podiam me estranhar.
MORR	J	male	Mas nada, para mim nunca me falaram só que eu só tenho escutado na televisão, na rádio só mas eu me vivo assim mesmo, nada. Ok, ou no, no, no trabalho assim? No trabalha também nada, só que se eles têm talvez costumam ocultar como eu. Eu também oculto porque não posso falar eu tenho, eu tenho. Quem quer me ver, é só vir em casa ou não, lá mesmo.
