# Supplementary material for: Gender and stigma in antiretroviral treatment adherence in Mozambique: A qualitative study
Source: PLOS Glob Public Health. 2024 Jul 15;4(7):e0003166. doi: 10.1371/journal.pgph.0003166 (PMC11249256; doi:10.1371/journal.pgph.0003166)
Supplement: S4 Dataset — (XLSX) [file pgph.0003166.s006.xlsx]

## Sheet: Default interviews
SITE	#	gender	Default
CHAM	1	male	pediatric MTCTcase, family did not tell until teenage years, sister took to hospital t,o collect medidine, took without knowing. When found out was without treatment for one year now managing himself and adherent.
CHAM	1	male	minha mente estava a começar se abrir sim, querendo saber o que é que estava a acontecer sim, falei com ela, e ela, “vamos ao hospital sempre, vamos” ela não me dizia, é quando depois eu decidi tomar minha conta própria, eu “nada, eu para o hospital não volto, não vou ao hospital” ela “não vás porquê, vamos ao hospital”, e eu “não vou ao hospital”,
CHAM	1	male	Sim, voltei a ir ao hospital sozinho, carreguei de casa e vim sozinho sem os pais até saber lá encasa que eu sai vim para o hospital encontrei um medico, falei com ele que havia desistido, o quê, o quê, o quê, tentaram fazer isso novamente e conseguiram recuperar tudo, não sei que já há quantos anos
CHAM	1	male	Agora já não dependo de ninguém, chega a data de consulta ou quê, me carrego sozinho e casa para cá
CHAM	6	female	Não, eu nunca fiquei doente, eu continuava com o tratamento sempre. Mas depois fui a Inhambane, diquei ali durante muito tempo, tive o meu bebe. Só que depois ele faleceu, com 2 meses de idade…. Eu deixei o tratamento, não pensei bem, eu estava muito mal --eu nunca queria parar com o tratamento, mas na altura quando faleceu o meu filho, eu já não tinha força para nada. Eu fiquei em casa só.
CHAM	6	female	Depois, de muito tempo, pensei que seria melhor voltar para o tratamento. Já estou de volta aqui em Maputo. O meu marido também me aconselhava… para voltar. P: De quem foi a decisão para começar a retomar o medicamento? R: Foi a minha, mas o meu marido também concordou. Ele sempre me apoia.
CHAM	9	female	Tenho filhos e nos meus 3 filhos só 1 filho está doente e está a medicar, Graças a Deus porque Deus ainda esta connosco, e apoio outros irmãos também a não abandonarem, estarem firmes com Deus e estarem com a máxima certeza que tudo é possível, tudo vai dar certo medicando. Comes ou não comes tem que medicar, não deixar de medicar.
CHAM	9	female	mas graças a Deus a minha família apoiou-me, disseram que isto não é o fim do mundo, desde o momento que você medique vai superar, minha filha, vá em frente…deram-me forças.
CHAM	9	female	Foi 2016 que parei só 6 meses depois eu vi que hum, aqui há algo que falta no meu corpo, depois voltei de novo, para o hospital. É porque eu já estava a trabalhar e não tinha tempo de vir ao hospital.
CHAM	10	male	O problema é que eu tinha feito aquilo ali, eu tinha perdido aquilo ali, é o que? É o cartão.
CHAM	14	female	Então comecei a iniciar o tratamento, de repente já vem aquelas diarreias começaram a passar, já comecei a me sentir bem e meu corpo andava sempre com tipo malária, e passou tudo.
CHAM	14	female	Abandonei mesmo porque tive problemas, de acidente. Tive acidente, eu não conseguia andar, já fiquei mesmo em casa sem ter apoio de ninguém.
CHAM	14	female	O motivo é de querer continuar porque ainda ter mais vida, saúde, já porque se eu deixo epah vou criar outros problemas.
CHAM	D	female	Ja abandonei tres vezes.Sempre foi assim de ano, pior quando meu marido morreu, fiquei desesperada mesmo, sem nada para fazer, minha mãe é cocha, é deficiente.E ela me apoiou muito, mas ela já não aguenta
CHAM	D	female	Eu preciso voltar ao tratamento só que sozinha eu estava com medo . Eu acabei perdendo aquele telefone que eu tinha onde gravei o número da conselheira
CHAM	D	female	eu não estou a conseguir acordar medicar conforme todos dias e continuar a medicar enquanto o estômago está a reclamar dona
CHAM	G	male	Ya, só foram os três meses assim que nem fui levar o medicamento. Ok, e porque é que parou, o que te levou a parar a medicar? Por causa de alimentação.
CHAM	G	male	Durante o tempo que não medicava pah, as coisas já não estavam bem. É por essa razão que eu voltei de novo para lá.
CHAM	I	female	o medicamento deixava lhe com perturbações mentais, então é a partir desse período que ela deixou, decidiu abandonar o tratamento.
CHAM	I	female	Ela diz que “está a consumir o medicamento, mas a maior dificuldades que ela tem, é na parte de alimentação porque ela não está a trabalhar
CHAM	I	female	quando teve a informação que deu positivo, ela ficou em choque o choque que ela teve foi de pensar que ia morrer e deixar os filhos, mas ela depois colocou na cabeça que HIV é como se fosse malária, que é só você tomar o medicamento, que você leva mais tempo de vida
CHAM	K	female	então eu tive medo de informar meus filhos, então fiquei fiz tratamento, mas depois abandonei, por epah, me senti também para dizer a família como é quê eu sou sei lá quanto quanto, quanto. Mas ah parei, parei, mas mais tarde fiquei doente, então fui a clínica fiz análise, então a médica disse que epah senhora, não lhe disse antes quando eu fiz análise
CHAM	K	female	Esse medo, me ajuda através de ver que a morte, a pessoa não ter medo da morte, porque o que faz a pessoa ter medo as vezes é medo de morrer as vezes é medo de ser humilhado pelas pessoas, mas o que incentiva as pessoas, é saber de que se eu faço isso é para mim, é para o bem para mim, então quando a pessoa diz que isto é para o bem para mim, deixa a pessoa rir, deixa a pessoa falar. Faz que lhe …
CHAM	K	female	Começou a ganhar esse amor por ver que se eu me chantagear, não seguir, que vai mesmo ser prejudicado sou eu, ou vou diminuir a minha vida, vou morrer cedo enquanto não era necessário morrer cedo, mas por devido ao meu desleixo vir diminuir a minha saúde.
CHAM	K	female	depois tive experiência porque morreu a minha irmã que lhe sigo, que ela também abandonou o tratamento. E morreu o meu irmão também, estava a fazer o tratamento, chegou aa sofrer doença mental, suicidou-se porque aquela doença subiu a cabeça. Então essa experiência dos meus irmãos também começou a ter o espírito de não, se eu brincar eu também hei de ir com o mesmo caminho, sim.
KAMA	A	male	Quando ela descobriu, eu naquilo de que ah, isso é contigo, eu não tenho nada eu. mas uma vez eu já comecei a me sentir mal, comecei a fazer tratamento, as foi lá na outra zona, porque eu tinha medo de aqui perto, aqui na zona, a pessoa ia me ver. , já me sentia bem depois de começar o tratamento, abandonei. fiquei uma coisa de dois anos, três anos, mas voltei a sentir sintomas, umas dores, tudo.
KAMA	A	male	mas a maneira de trabalhar daquele centro de saúde ah, aquilo é chegar as 6 e sair as 14.30 ou as 15.30, ascondicoes, falta de agua e sanitarios, é aquilo que me fez de novo eu abandonar.
KAMA	A	male	[estava mal com TB]fiquei quase seis meses eu sem ir lá. A minha mãe e os meus irmãos iam para lá, iam para lá. Chegavam na bicha parece que eles são seropositivos enquanto não.
KAMA	A	male	O que me fez, este meu padrinho, este jovem aqui, ele sempre tinha, depois de eu ter com ele nem, ele me ajudou de novo voltar a reabrir lá, para já fazer controlo, deixar de andar a dar cinquentinhas aqueles técnicos para me dar frascos,
KAMA	A	male	Tenho amigos, já perdi amigos aqui na zona por essa doença, por esse abandono. Talvez seja isso aí que as vezes conseguiu me dar força, porque eu quando vi meu amigo a ir, e morrer por causa disso aqui, essa coisa de abandonar e voltar, abandonar voltar… eu vi que um dia serei eu talvez aquilo ali, não sei como. Já por último é aceitar, não custa, é só acordar, agora que sou indetetável eu faço t…
KAMA	B	male	quando terminou a fase da tuberculose, os seis meses, enquanto tomava aquela medicação, também iniciei com o tratamento de antiretroviral, então de lá para cá já continuei já a medicar, só depois de um tempo, dois anos eu vi que já estava melhor e vi que já estava bem no meu ponto de vista achei melhor abandonar. já não estava doente, estava saudável, eu pensei que estou...Já estou curado e abamd…
KAMA	B	male	quando eu fui a Cabo Delgado não tive como entrar em contacto com o hospital para ver e também não, ainda era antes de saber se podia levantar três meses adiantado para eu poder estar lá enquanto estou a medicar.
KAMA	E	female	Dai que me deram a medicação no próprio dia, eu levei, mas não mediquei, com aquele medo de que “não eu não tenho” porque eu tinha aquela certeza de que eu não tenho. Já de lá para cá e fiquei um pouco magra, fiquei abatida, porque a doença basta descobrir ela já começa a se manifestar em si. Já fiquei abatida, dai que voltei de novo a unidade sanitária porque me ligaram com o activista xx, me li…
KAMA	E	female	Até também o meu maior medo, que no início também tive quando parei de medicar, eh são aquelas borbulhas que tem saído, eu tenho visto ---Mas assim uma eu, eu estou a viver com muitas pessoas e convivo sempre com muitas pessoas, mas ninguém sabe e ninguém vê isso em mim, porque agora estou a medicar.
KAMA	E	female	também tem a doença, mas ela não aceita, ela não quer medicar. Ela é uma moça bem bonita, com um corpo estruturado, mas agora já não é aquela pessoa que a gente conhecia, já quando a gente conversa, uma vez que minha irmã medica e aquela minha prima não medica, o exemplo qual é, é quando a gente está ali a conversar com aquela nossa prima, querer lhe abrir os olhos que não é o fim. Temos metido a…
KAMA	F	male	Não sei, não sei muito bem o que foi, acho que não aceitavam, mas antes tomava sem, antes tomava normalmente mas de repente resolvi parar, não sei porquê.
KAMA	I	male	se os resultados que saírem, estás disposto para cumprir ou o quê? Eu epah, de tudo o que acontecer, eu estou disposto na vida, então dali fizeram teste, fiquei alguns segundinhos, o resultado ali saiu, perguntaram, o que é que tu achas já que isto está assim, ah não tem problema nenhum, posso daqui para frente, a partir de hoje posso começar a cumprir, para cá para frente, isso muito mais é a mi…
KAMA	I	male	E tive pausa duns alguns meses que não estive cá, tinha saído para lá onde se faz carvão.
KAMA	I	male	sinto melhor e até próprios meus quilos são um pouco elevados
KAMA	I	male	eu vi muitas pessoas a morrerem, que eram os meus companheiros, colegas o quê, por causa de quê? do próprio desleixo .
KAMA	I	male	Morreu, então aquilo é uma experiência para mim, nós na nossa mãe somos, éramos cinco, ficamos quatro. Então, se eu desleixo a minha vida, vai ser menos um na minha mãe e a minha mãe é a única, mãe que eu tenho, é a mãe que me sustentou até eu para ser grande, hoje em dia já tenho meus três filhos, então meus filhos ainda são muito pequenos, então sendo pequenos, tem que ser eu também a cuidar de…
KAMA	I	male	Então, para mim mãe, não há nada que eu perco, não há nada. Estou disposto mesmo a viver com isso, mesmo se for para toda vida, epah não problema nenhum, estou disposto.
KAMA	I	male	quando faltei ao ir ao hospital, a primeira que me ligou é a minha mãe, me perguntou, filho, eu mãe, porque sempre quando vou levantar medicamento, vou… ela tem uma banca no Xxx, vou lá lhe saudar e depois vou ao hospital. Me ligou, filho, esse mês, esse mês aqui que não estás a ir ao hospital, o que é que está a acontecer?
KAMA	I	male	Por mim se eu conseguir alguma coisa para poder me ocupar, não. Não gostaria de voltar [fazia carvão] não, porque quando eu volto para lá, já noa vou poder ter tempo nem de ir ao hospital. Tudo vai ficar parado, muito mais, minha saúde é que vai ficar estagnada.
KAMA	J	female	ela não aguentou o efeito dos compridos, então depois daí que ela parou, abandonou e começou a entrar nas bebedeiras, começou a fumar, começou tipo, deixou de tomar
KAMA	N	female	Me senti bem praticamente, porque como estava de barriga também para o bebê também não ficava bem, a resposta não me caiu bem mas como pá, me aconselharam no hospital a fazer o tratamento o bebê saiu sem problemas.
KAMA	N	female	E como é que as pessoas reagiram quando você falou? Me incentivaram a fazer o tratamento.
KAMA	N	female	E o que fez você abandonar? Não sei o que me deu na cabeça também. As vezes tinha falta de condições… aqueles comprimidos ali quando você toma as vezes são muito fortes, as vezes na parte de comida também, sair daqui para o hospital porque eu vou para o hospital de z, ali no xxx, as vezes dinheiro de chapa para sair daqui até lá é longe .
KAMA	FV2	female	Notas: Adenda para entrevista FV2. Segundo o ativista a Senhora parou porque estava com receio do marido, ela é muito tímida e não queria que o marido descobrisse e no início, quando ela falou do resultado tinha muito problema dentro de casa, só quando ele fez o teste e também descobriu que ele era positivo também, agora o casal esta junto de novo
KAMA	5	female	Primeiro eu pensei que estão a mentir, eu não tenho nada, assim.. O que disseram em 2013 sobre o medicamento.Que é para tomar toda a vida. Mas eu não acreditava, não entrou bem na cabeça.
KAMA	5	female	[familia]Só me aconselharam que tenho de tomar medicamento, não posso parar, todos aconselharam assim mesmo… eles dão apoio moral. Eu estava no 4º mês grávida, comecei a cumprir o tratamento, a criança não acusou.
KAMA	5	F	O grupo de apoio é só a minha família. E a família do (2ª) marido, disseram que ´nós não precisamos de entrar …ele gosta de ti.. vocês se cuidam, é só continuar a tomar comprimidos
KAMA	5	female	Falou antes que tinha abandonado o tratamento. Como foi isso? não foi coisa … de muito tempo assim.. uns 7-8 meses,.. desmamentei e depois deixei.. no inicio do ano.. ao longo destes meses não aconteceu anda, não houve recaída…
KAMA	5	female	Motivação? É a questão da minha saúde e da gravidez. Comecei a retomar, tomo sempre de manhã, e levanto o medicamento uma vez por mês, mensalmente vou a consulta pré-natal.
KAMA	H	female	[Esquece de tomar remédio?] Mother talking: Hum, é isso, eu não digo que ela está a tomar bem, bem comprimido, não. [Depois esquece de ir a consulta?] Mother talking: Porque ela quando sai daqui, não sai com comprimido. Então, contolar…ela sai, vem naquela hora das, as vezes 21, 22 horas enquanto ela toma comprimidos as 7, esse tempo não dá. [Então precisaria praticamente de... ] Mother talking: …
MORR	2	female	Nasce hoje amanhã a mãe morre aquela criança fica a sofrer. Então eu quando começo a pensar em aquilo e pensar nos meus filhos eu disse “não, eu tenho que voltar, porque tenho que ver essas a crescer”, sim .
MORR	2	female	Realmente fiquei triste e muito chocada, porque eu sempre ouvia com as pessoas “ah, SIDAmata não sei o quê” eu ouvia as pessoas, só que era antes de saber que as pessoas morrem por si próprias por não querer, mas quando sentei com pessoas que começaram a me explicar, SIDAmata sim mas quando você lutar, você cumprir, você não vai morrer, e é verdade, eu estou a ver muitas minhas amigas que estão c…
MORR	2	female	Mas vejo até estão gordas, gordas mesmo de verdade, até eu te dizer que esta aqui tem HIV SIDA e você não acreditar
MORR	2	female	Então quando eu pensei, eu sentei eu pensei e eu disse “nada, se eu não quiser voltar para hospital hei de morrer deixar meus filhos e ainda são pequenos, então o que é melhor, é o quê?
MORR	2	female	Mas então, o que é que motivou a não tomar medicamentos naqueles meses todos? Não sei já se é medo era… acho que é diablo mesmo que tinha me entrado, não sei qual é o motivo, não sei.
MORR	2	female	esses quatro meses que eu fiquei, só fiquei porque prontos eu fechava ouvido. Mas ele dizia todos os dias “vai levar comprimidos, vai levar comprimidos”, só que eu “ah, hei de ir” aquela coisa nem, nós mulheres. Mas ele sempre me ajuda, me apoia.
MORR	A	male	irmã dela vivia lá em Malawi, então ele já tinha saído indo lá para poder cuidar já da irmã dela. Então aí ele abandonou porque ele já não, ele já não tinha vindo aqui para poder despedir, só ele apenas saiu para lá em Malawi. Daí ele ficou quase lá um ano e meio.
MORR	A	male	viajou para Malawi, ele já não estava tomando, e aí ele voltou assim doente e totalmente ele ficou tão fraco e também hora, (motorizada roncando) hora sentindo outras doenças até hoje, por isso que ele voltou de novo aqui já para poder começar de novo já com o tratamento.
MORR	B	male	no início sim eu estava a fazer e depois passado alguns tempos, em algumas vezes saímos, trabalhamos lá no mato, então sempre cada vez mais eu costumo ir levar e depois quando acabar algum tempo ir levar
MORR	B	male	porque nalgumas vezes eu consumia aqueles comprimidos aí sempre fome me aparecia demais, fome, já que a nossa vida é essa precária e nalgumas vezes não temos nada para comer, dormimos a fome e tal por aí. Então comecei a deixar aquilo aí
MORR	B	male	O que me fez voltar é assim: ahhh não sei se vocês conhecem a doença sífilis nê, sífilis ou gonorreia, nalgumas vezes quando fazendo relação sexual sem usar proteção. Então, com aquilo aí quando comecei já deixar namorada mas já aquelas dores me apareciam, hora me apareciam, hora aquilo me…eu xi não, talvez pode ser aquilo aí, sempre eu corria para o hospital.
MORR	D	female	testou por estar doente. Ela disse que quando lhe falaram do resultado, ela pensou que eh tinha que aceitar e assumir
MORR	D	female	quando veio aqui em casa, explicou a família, a família disse que isso mesmo que te explicaram lá no hospital é bom seguir, se eles falaram já viram que você vai ficar bem depois de seguir.
MORR	D	female	Senti, quase estava a sentir bem, como nesse tempo estava gorda, agora estava a pensar que podia deixar o medicamento, sem saber que assim que estou a deixar medicamento, heid continuar de novo doente, e logo quando deixei o medicamento cai doente também
MORR	D	female	Meu pai e minha mãe tem conhecimento. Eles não disseram nada, só que estavam a dizer isso mesmo, tem que estar a cumprir lá e tomar medicamento.E quando passa muito tempo sem tomar medicamento, e eles também quase te insultam, falam muito. Tem que cumprir com o medicamento para cuidar das crianças.
MORR	G	female	Ela disse que o que lhe fez deixar ficar muito tempo sem ir levantar medicamento, foi por causa de transporte . Por que ela andar é assunto sério, não consegue. Então as vezes frita bolos e vende para conseguir só dinheiro de transporte para ir com ele na unidade sanitária. Então se não consegue fritar bolo, ela fica e já não vai mais para lá porque não tem como apanhar táxi para ir levantar medi…
MORR	G	female	Disse que ela sentiu, porque até chegou a vez que até mesmo o próprio bebê dessa grávida que foi a unidade sanitária, perdeu a vida .
MORR	G	female	Disse que ela, para continuar porque já estava a sentir se mal então pensou de voltar de novo a unidade sanitária
MORR	J	male	Ya, eu deixei de ter vergonha porque de princípio quando recaí comecei a tomar, a tomar a tomar aquilo passou. Quando abandonei aqueles três meses, logo retomei de novo, houve uma recaídas também. Quando aquilo, aquilo ai passou, passou de vez. Comecei a ficar muito forte, aquilo de sair borbulhas ou não borbulhas na cabeça não sei que, aquilo passou. É por isso que não sinto mais vergonha .
MORR	J	male	Eu daquela vez quando fomos, fomos testados disseram que ele tem este vírus, é preciso abrir processo para o quê? Para começar a tomar antirretroviral, nós começamos e abrimos. Ela é que foi a primeira a abrir, 2012, eu não punha em conta ném, aham. Agora até 2015, comecei também.
MORR	J	male	Só que ela sempre quando viesse do hospital, falava agora sempre estão a dizer trazer o seu marido para você tomar. Agora como eu não sabia nada, pronto eu não punha em conta, multiplicava por zero aquilo ai. O problema dela não é que ela estava doente, só que quando foi para o hospital. disseram que você tem alguma coisa
MORR	J	male	Agora quando caí doente, pronto. Quando fui para lá, pronto, testaram-me, eu quer dizer, eu sozinho também pensei, tenho que fazer o teste porque eu estava tossir muito, tosse.
MORR	J	male	Depois em 2015 eu pensei, com amigos ném, porque amigos é que me sensibilizavam: vai lá tomar, nós assim estamos a tomar, é por isso nós estamos bem forte assim. Você não pensa de que todo pessoal está da mesma maneira
MORR	J	male	Saí daqui, fui para onde eu queria fiquei quase dois, três meses lá, onde eu trabalhava. Quer dizer eu não tinha abandonado, só que lá era um pouco longe daqui. Depois quando voltei, pronto continuei a levantar os meus medicamentos.
MORR	J	male	Ya, estou muito feliz por ter o quê? Por ter tomado aquele medicamento, porque se eu não tomasse aquilo ai, as pessoas podiam me estranhar.
NICO	B	male	Para abandonar…esse saída que eu tinha para no Chimoio.
NICO	C	female	Ela não sabia nada sobre esta doença. Ela não sabia nada sobre esta doença. Ela não entendia, sim. Então tinha alguma dificuldade.
NICO	C	female	Informou à falecida mãe e falecido pai. Aceitaram a realidade e aconselharam a ela tomar medicamento…os pais
NICO	C	female	Ela abandonou medicamento porque ela…por estar sozinha…ela às vezes pensava coisas erradas. Por vezes, ela queria ir à rua para procurar comida para os filhos; às vezes…ela não ficava aqui. Ficava na casa da falecida – a irmã…então…
NICO	C	female	Ela disse que durante…a tomar, ela sentiu-se bem. Ela depois duvidou ‘talvez não é HIV, porque eu estou a sentir-me bem.’ Ela pensou em abandonar.
NICO	C	female	Sentia-se bem pelos conselhos do hospital. Sempre diziam que mulher grávida não podia desistir porque o bebé iria nascer saudável…então, ela aceitou.
NICO	E	female	Não adiantou medicar logo porque ela estava com medo. E tem amigas que lhe falaram falsas coisas.Diziam que não podia tomar.Diziam que quando você tomar, terás essa doença. Por enquanto, você não tem. Lá estão a mentir.
NICO	E	female	Quando elas falavam, ela de verdade não tomava. Mas depois ela teve umas borbulhas todo o corpo dela – surgiram borbulhas. Depois ela foi e começou a medicar.
NICO	E	female	E como foi que explicou para o seu esposo? Ele foi o primeiro a se abrir pra ela. Quando ele veio casar-se, disse que ‘eu estou doente’. Ele veio medicando. Disse nunca desistiram – o casal nunca desistiu do tratamento.
NICO	F	male	Me sentia mal no meu corpo. Perdia só…força; às vezes perdia corpo sem adoecer sem nada. Então, fiz primeiro tratamento. Eu…aquilo desprezei que fosse uma coisa que…tipo é de brincadeira. Então, de repente – passa 1 ano
NICO	F	male	Sim, de repente eu continuei outra vez. Mas da outra vez que eu continuei a medicar, não deixei nada
NICO	F	male	Também pra eu atestar que o meu corpo não está bem…foi através de minha esposa que estava de barriga…que eu fui abrir ficha. Então, aquilo…analisaram e viram de que eu não estava bem…junto [com] a minha esposa. Ela também abriu ficha e eu também abri ficha. E até agora estamos a medicar, hum!
NICO	4	male	De dois mil e catorze até dois mil e dezassete, nenhum dia, nenhum mês que eu falhei, vinha sempre. E o que me levou eu a abandonar, é missão de serviço, esses Chineses, segundo como sabem que Chineses mesmo é daqui para aqui. Ora estão no mato uma semana ou um mês, ora era levado para outro distrito assim mesmo, praticamente eu fiquei baralhado, fiz cerca de seis meses sem chegar a casa.
NICO	4	male	Na primeira vez que eu vim fazer o teste, não tive sintoma algum, foi mesmo por iniciativa própria, motivação, agora estou a retornar depois desta pausa, não concretamente por iniciativa, mas porque estou a sentir que o corpo que tenho hoje não é o mesmo que tinha antes há alguma diferença em termos de saúde, por isso que aproximei ao hospital.
NICO	4	male	Eu embora tenha sido minha iniciativa de vir fazer o teste, por de trás disso eu sabia que fazia amor sem preservativo, também sabia que eu frequentava os curandeiros, por causa de instrumentos cortantes, as laminas por ai for a, então era imperioso fazer exatamente o teste naquele período, razão pela qual fui ao hospital
NICO	6	male	o meu peso não era estável e cabeça me doía muito, então eu comecei a analisar que esta minha saúde não está como dantes, vim fazer teste e acusei.Quando acusei positivo, como os comprimidos, eu desde na vida era antes de consumir, só trazia-me sintomas tipo alguém que está um pouco grosso, embriagado mas, a saúde, as dores já não sentia mais.
NICO	6	male	eu, me senti um pouco mal, mas como queria a minha saúde, (criança chorando) não podia ignorar.
NICO	6	male	Sim, fui trabalhar longe. Então, não havia acesso de voltar para qui.
NICO	7	male	Eu vim em 2012 acompanhado da minha esposa porque ela estava grávida, ela fez o teste e acusou negativa, portanto fui obrigado também a fazer o teste e acusei positivo. não me passou tanta coisa na cabeça, a única coisa que percebi é que cada um tem organismo dele porque poderíamos na mesma hora acusar os dois positivos. Se ela acusou negativa e eu acusei positivo, significa que o problema só est…
NICO	7	male	O local aonde eu estava afecto no trabalho, não existe nenhum centro de saúde. Não existindo centro de saúde, criou-me grandes dificuldades de retornar
NICO	7	male	É a regra do jogo, eu terei que cumprir, eu aceito.
NICO	8	female	Antes do teste, primeiro eu estava com… era normal um mês, eu estar com malária três vezes, então, daí fiquei um mês sempre eu entrava, ficava com malária, em cada mês eu vinha aqui no hospital três vezes e acusava malária, então uma minha vizinha me encorajou, disse amiga essa malária não é coisa boa estou a pedir vai fazer o quê? Teste. Eu disse ir fazer teste? Sim, eu primeiramente hesitei mui…
NICO	8	female	Mas quem me encorajou muito foi essa minha vizinha, porque minha vizinha também está a tomar e passou nessas situações que eu passei.
NICO	8	female	Mas graças a Deus não pensei nem duas vezes, nem três vezes, aceitei (porta abrindo) e comecei a tomar e fiquei bem. Não estava triste porque não estou iniciar, sim porque muita gente também está tomar, eu não fiquei triste não.
NICO	8	female	Sim, tem alguém que vai me seguir e vai sujar o meu currículo lá no bairro.
NICO	8	female	Eu parei por seguinte, meu marido não trabalha, eu não trabalho, eu sou uma pessoa que me movimento muito (hum) de negócios não negócios: saio daqui vou viajar, ir “gwevar”1 peixe e voltar. Então no momento qua eu saio para lá, acontece, calha que o meu mês de ir levantar comprimidos já chegou, fico lá retida. Venho aqui, quando eu chego aqui vendo, daí subo tal carro volto de novo para lá. Já eu…
NICO	13	male	Ele estava doente há seis meses, ele não sabia que a mulher estava doente, a mulher na altura estava doente e contraiu para ele. Não lhe falou, é isso que eu expliquei, a mulher estava doente e não informou ao esposo, contraiu para ele, e ele ficou doente sei meses...foi ao hospital marcar a consulta e depois quando lhe fizeram o teste um enfermeiro disse que ele estava infectado. Estava a tomar …
NAMA	12	female	estava a ver o meu corpo né, a emagracer, não comer saudável, não sei quê, que algumas coisas. Dai o meu marido disse nada, eu não estou a ver bem e se você vai fazer coiso, abrir ficha lá no hospital, tem que fazer teste e ver seu corpo a forma como está
NAMA	12	female	Disse que está bom, se for assim eu também vou ir fazer também teste e se acusar também vou estar a medicar.
NAMA	12	female	Tava lá na zona, ia fazer machamba, lá mesmo até voltamos em Janeiro deste ano
NAMA	14	female	Estava grávida, vinha para uma consulta pré-natal. [marifo] Ele estava cá na altura, testou e deu positivo
NAMA	14	female	Eu abandonei comprimidos quando estava grávida, abandonei os comprimidos até nasci o bebê.O meu bebê faleceu depois de nascer, alguns dias.
NAMA	14	female	Eu não tomava todos os dias, tomava um dia e um dia não. Marido tomava.
NAMA	14	female	Hoje é a primeira consulta da gravidez, no mês passado eu só vim para levantar comprimidos (ARV), mas hoje vim para a consulta por causa da gravidez.
NAMA	C	female	Eu fui ao hospital com problemas de dor de barriga, quando eu fui para o hospital eles fizeram-me o teste, acusou positivo deram-me os medicamentos e eu vim para casa, não tomei os medicamentos, mas até hoje eu estou saudável. Porquê não tomou os medicamentos? Eu profundamente percebi que de facto não era essa doença que eu tinha de HIV, eu fui para o hospital por causa de dores de barriga que eu…
NAMA	C	female	Eu penso que as pessoas que normalmente apanham essa doença são pessoas que se prostituem . Não porque eu não me prostituo, se chegar o destino vou apanhar essa doença, eu irei exatamente…
NAMA	E	female	Eu falei shi mana, eu deixei de, parei de ir lá, assim como não estou doente não posso voltar para lá? Ela disse pode voltar, não vão-te fazer nada. Eu falei tenho medo, vão me insultaam. Disse nada, não vão-te insultar
NAMA	F	male	Sim, acusou positiva também ou são um casal discordante? Ah… também acusou, nós assim, nós os dois estamos a ter esse tipo de tratamento.
NAMA	F	male	Bem, quando cheguei lá sim, estava a tomar porque eu levava aquele segundo aquele documento para lá, então fui lá me apresentar, depois logo com… bom dia. (bom dia) então fui lá, cheguei lá me, quer dizer, apresentei e prontos começaram ah, ah, ah, como posso, quer dizer, começaram a me ceder, nê.
NAMA	F	male	Já é bom, já é bom porque sempre me obrigava eu ir lá final do mês, final do mês, então assim que são três meses, depois de três meses é que vou para lá. Isso é que também está a me deixar a vontade.
NAMA	G	male	Pronto, está… está medicação não é uma medicação que cria vergonha, é uma doença, tanto que convenci a minha esposa a fazer o também a teste, ela acusou positivo e estamos a medicar os dois.
NAMA	G	male	[NOTES}: O senhor ah... estava com sinais claros de ter bebido, embriagado. E além disso, ele disse segundo os dados estava faltoso. Admitiu também em conversa informal, que ele estava faltando durante quatro meses quando estava trabalhar em Tete, e suspeita-se que estava a faltando até mais.
NAMA	H	male	Prontos, na hora em que fui para o hospital, naquele momentomem que eu assumi acabaram me entregando os medicamentos da malária e medicamentos de HIV/SIDA, mas quando cheguei em casa refleti disse epah, separei, deixei os medicamentos de HIV ao lado, tomei os de malária, melhorei e pronto .
NAMA	H	male	Então de facto se eu tivesse essa doença, eu acho que alguma coisa mudaria porque cumprir e viver a vida atomar medicamento é doloroso.
NAMA	H	male	Como já vai ser um momento conjunto nem, porque ela acusou HIV e eu também estou estado, vamos ter que medicar .
NAMA	J	male	Eu não posso esconder, não é? quando tive aquela reação adversa, eu tive que parar por um período mais de um ano.
NAMA	J	male	tomei e depois de um tempo e a dor barriga tentou voltar então tomei, a única coisa que pensei, prontos pah esse medicamento que me deram não tem nada a ver com a doença que tinha. Esse foi um dos motivos que me fez parar
NAMA	J	male	Aquele procedimento para mim, de 3 em 3 meses, é um procedimento muito bom porque eu vivo muito distante do hospital, então cada final de mês estar a ir la é dispendioso
NAMA	K	male	Maputo, eu nem não tinha HIV só quando cheguei aqui falaram você te HIV daí já fiquei com ponto de interrogação como? Sim, sim.
NAMA	K	male	Já fiquei em ponto de interrogação, como? Qual? Como pah, aquilo também eles me insistiram é melhor pah medicar, eu ah, não vou medicar coisa que eu pah, não estou a me sentir com dores pah. Que eu estou a ver porra estou doente?
NAMA	K	male	a questão é, a nível da comunidade nós pensamos que ter a doença do HIV é uma doença de oportunismo para pessoas feiticeiras. Porque como sabem que HIV não tem cura, então aproveitam fazer feitiçaria então tu morres não é, alegadamente de que teve aquela doença de HIV enquanto é uma oportunidade que as feiticeiras criam para a pessoa, então este é o receio. O receio também de ser enfeitiçado? Sim
NAMA	K	male	. Há outras que vem porra, de dia assim mesmo vir ver pah o que vocês comem com ele, mas de noite voltar para vir te fazer mal, sim. Lançam ou as vezes vem pedir sal, quando pedem aquele sal podem te estragar mesmo a própria casa ou você mesmo com a família.
NACA	B	male	Disse que ele depois se sentiu bem, e por isso confundiu-se que aquilo não era coisa verdadeira porque já estava a se sentir bem, só que mais tarde eclodiu de novo, começou a ficar debilitado.
NACA	B	male	Ele estava muito doente, estava com problemas também de dores de cabaça, essa é que foi a causa que lhe levou de casa para ir fazer o primeiro teste. Sim, ele começou a tomar comprimidos logo depois do teste.
NACA	B	male	Disse que ele não estava a acreditar que é verdadeiro. Disse que o primeiro teste ele não acreditou porque não estava a acreditar, só acreditou mais tarde quando já fez a segunda vez o teste e acusou, então ele começou a dizer que ya é verdade. - Ok, disse que ele está consciente, já está sensibilizado que ele tem que estar permanentemente a ir receber os medicamentos.
NACA	B	male	Disse que ele ficou mal, já não tinha apetite, não conseguia comer, então ficava fraco, todo o corpo dele ficava fraco, então não conseguia fazer nada, então decidiu voltar
NACA	B	male	Disse que sim, no tempo que ele estava abandonando éh...o xx lhe ajudou, lhe aconselhou para continuar a tomar o medicamento, e quando ele começou a cumprir com os conselhos, já consegue falar, conseguia levantar os olhos, reconhecer alguém porque essa altura que ele tinha abandonado já estava recaído e já estava... não conseguia levantar, não conseguia falar.
NACA	B	male	Sim, a família toda já estava desesperada de que ah, aqui é só esperamos o dia da morte só, mas eu sempre encorajei ele, e mesmo o tio dele sempre encorajei de que isso vai passar. Hoje ele consegue ligar para mim e dizer que hi mano muito obrigado, então para mim, e uma alegria ver ele assim
NACA	D	female	Eu fiquei muito doente, muito mesmo, sem apetite, diarreia, febres não acabavam, fiquei de baixa, quase 3 meses doente, eu era paralítica essa mão estava assim, boca assim mesmo, eu não conseguia nada, nada! Fiquei lá fizeram teste acusou, quando acusou eu não levei em conta aquilo hee, me deram só aqueles medicamentos, abandonei e fiquei um pouco normal. Eu disse pensei que estivessem a mentir p…
NACA	D	female	mal mesmo. Me senti tipo eh, assim vou morrer, me senti mal. Ate chorei, fiquei todo dia sem sair para fora, só a pensar, porque eu sempre ouvi notícias dessa doença, que essa doença mata.
NACA	D	female	abandonei não tomei mais, então comecei a ficar muito doente, já não estava mais bem, eu epá mas não é por abandonar aqueles medicamentos
NACA	D	female	Agora aqui como é que ei-de fazer se tenho meses que não vou ela disse eu vou te ajudar você tem que começar a medicar, aquela senhora ali. Eu disse que não tenho como, tenho medo la, ela disse não, eu vou assumir tudo.
NACA	D	female	Aquela coisa de eu sair com amiga e esquecer de tomar, sair aonde esquecer de tomar, eu viajar para Nampula deixar medicamento aqui, porque eu sempre tinha vergonha de andar com aquilo ali. Ali mesmo não tomei, mas mais tarde fui me arrepender mesmo
NACA	E	female	Tinha abandonado 2 meses depois voltou. Porque abandonou? Disse que viu que estava gorda, pensou que estava curada.
NACA	E	female	Disse que ela gosta da visita e dos ativistas, porque eles tem segredos, não costumam divulgar a vida dos seus pacientes, então se trabalharem assim, ela gostaria que fosse assim para todos ativistas.
NACA	G	male	Disse essa hora ai, ele nem uma trouxa de 20Kg ele não conseguia carregar, mas agora já consegue, esta a sentir-se um pouco estabilizado.- Ele fazia biscate no mercado, carregava… quem comprou alguma coisa ele ajudava a carregar, depois lhe pagavam
NACA	G	male	E durante aquele tratamento, chegou a abandonar o tratamento alguma vez? Tinha abandonado. O que é que te levou a abandonar? Disse que ele não acreditava é verdadeiro só.
NACA	H	female	Ah, eu é que rinha abandonado. O que é que fez abandonar? É essa coisa que eu estou a dizer, eu fiquei bem nem, quando fiquei bem pensava que…
NACA	H	female	Como foi que a activista lhe conseguiu convencer? O que é ou o que foi que fez? Ele me abriu os olhos, ele disse que não poderia abandonar, veio ali começou a me aconselhar, “não pode abandonar minha irmã, essa doença existe…”
NACA	12	female	Comecei a ir na baixa, na maternidade. Me davam Quartem, e Paracetamol. Eu tomava, mas não passava, depois eu falei com a pessoa com quem eu vivia que é meu marido que “estou a pedir me acompanhar para o hospital, ir abrir ficha, estou doente, não estou a me sentir bem”, e ele com certeza me acompanhou. Chegamos aqui, fizeram o teste.
NACA	12	female	quando a criança tinha três meses, eu desisti de vir para aqui ao hospital, pensava que quando recebia os comprimidos durante a barriga, quando comecei a me sentir bem, pensei que já estava bem, que era tudo normal.
NACA	12	female	mas sozinha pensei que “eu já estava a receber os comprimidos, deixei de ir ao hospital receber. Já, será que não é essa doença que contaminei a minha filha? Não, tenho que ir lá mesmo pedir para verem minha filha se não tem a mesma doença.” Cheguei aqui, encontrei uma enfermeira e lhe informei, ela me levou até lá, fizeram teste, a minha filha saiu negativo, deram xarope passaram aquelas borbulh…
NACA	14	male	Mas dali quando me disseram que já tens, eu não cumpri, sim desprezei pouco, ele, esse médico quando me disse que assim a partir de já começar, tratar, abrir os processos, começar a medicar, eu não vi, não vi naquilo ali, fui para casa sentei. Eu falei no meu coração que aque.. ah está, está a brincar aquele ali. (risos) dali fiquei, então doença piorou, fiquei de baixa lá em casa, lá mesmo em ca…
NACA	14	male	Sim, logo que acompanharam aqui, aqui disseram que esse aqui nós lhe falamos que estás assim, esse aqui não, não quis seguir, ele quer se matar, nós lhe falamos há, como... há muito tempo. sim, dali comecei a fazer tratamento, e dali recuperei, sim.
NACA	14	male	Aí não me davam, o dia que me falavam que já estás contaminado, não me davam medicamentos, só me falavam para vir no outro dia. Ham, não deram nenhum medicamento nesse dia? Sim, aí me falaram para vir, não sei era, me disseram que vir amanhã ou depois de amanhã uma coisa parecida, então daí eu não voltei mais.
NACA	14	male	Dali quando se vi que já estou melhor, já estou firme fugi de novo (risos) sim, tomei completo como estive antigamente. Eu se vi que ah já estou, já estou melhor, já não estou, já não sou doente mais abandonei.
NACA	14	male	Sim, fiquei um ano e alguns meses e dali fiquei doente e ultrapassou nos princípios, nos primeiros, até fiquei doente e tuberculose apanhou oportunidade alí, apareceu e juntou-se ali mesmo com tuberculose.
NACA	16	male	eu fiquei, fiquei, fiquei mas, não parava e não tinha tempo de vir levantar medicamentos. Porque mandar alguém não é normal, nê? Tinha que levantar eu mesmo.
NACA	16	male	Sim. Porque aquela coisa de ter medo…porque quando você vê que você já tem alguma coisa, você fica um pouco, de braços cruzados, mas por mim nesses dias estava um pouco mal. Mas no dia seguinte quando comecei a tomar os medicamentos senti-me um pouco melhor
NACA	16	male	O problema que me fez não levantar medicamentos é por conflitos que estavam a surgir la em casa. porque ela gritava, dizia aquilo isto e aquilo, não sei lá. Eu disse esta bem. Obrigado, se você quer sair, pode sair não tem problema, porque nunca, nunca, nunca, um doente fica …com pessoas boas, nada, não é possível aceitar isso ai. Ya, porque ela me gritava coisas, me falava mal, coisas que não da…
NACA	16	male	continuei com os medicamentos porque eu ficar parado enquanto estou doente não é boa coisa, não é outro que vai se perder, você mesmo que vai se perder, eu vi assim, que ehh, se eu deixar de tomar medicamentos vou me perder…
NACA	17	male	apesar de você fazer seu trabalho, tem que arranjar tempo para vir aqui ao hospital. Mas epá, eu comecei a ver que aquele dia que eu vinha ao hospital devia estar a perder o pão, mas o que me fez eu abandonar tomar os comprimidos foi porque quando comecei a tomar eu ficava parece bêbado, eram muito fortes os comprimidos
NACA	17	male	Então o que é que fez que finalmente então nesse tempo no ano passado retomou o tratamento? Minha família zangava-me muito, então eles de tanta zanga eu voltei.
NACA	17	male	Minha família aconselhava, zangava, me disseram você adoeceu, começou a fazer tratamento, estava bem agora deixou, já voltou a adoecer porque eu voltei a adoecer e eles diziam, você quer criar preocupação é melhor voltar a tomar porque você já estava bem, então eu estava de novo doente, porque deixei.
NAMP	13	female	tem ai essa vaga de ir la em Lichinga só 40 dia, mas tarde eu disse ih Job com alimentação prefere eu ihh casa estou a arrendar, vou abandonar e vou para Lichinga como disseram que é 40, eu acho que vou ficar uns 40 dia depois eu volto, depois eu fui la para la lago Niassa fiquei, eu sai daqui 1 de março, fiquei la março, abril, maio, junho quando estive la,
NAMP	14	male	agosto de 2019 sai daqui na cidade fui no mato fiquei la quase um ano, voltei, quando voltei
NAMP	14	male	então ela me aconselhou “meu marido eu estou a tomar você não esta a tomar, quase eu que estou a tomar não estou a fazer nada” dai aquilo pensei, dei-lhe razão foi no mês passado dia 15 entrei
NAMP	14	male	Fiquei um pouco triste, fiquei um pouco triste mas quando ouvi com as pessoas que já tem desde há muito tempo, quando disseram você ter basta estar a medicar quase os músculos que estão no seu corpo esta a medicar, quase aquilo diminui, sim, velocidade daqueles bichos que já temos, cada vez que você toma comprimidos eles ficam fracos e você quando tomas dai cancela ele piora mais a velocidade de …
NAMP	14	male	Aí não tinha como porque epah, não tínhamos como porque a doença já nos atacou, já bem que a gente tem um caminho para pelo menos para travar, eu sei como dizem é uma doença que não cura mas com esses medicamentos que estamos a tomar, epah pode levar pelo menos algum tempo sim, pode pelo menos levar um tempo
NAMP	14	male	mas a partir de hoje para mim HIV/SIDA não é nada sim, porque já estou a medicar e daqui não vou cancelar mais ate ao dia que essa doença vai me levar, sim
NAMP	B	female	primeiro desistiu - Só que não sabe explicar os motivos de porque é que tentou resistir. Sim, mas a doença foi avancando, ela começou a refletir de novo: tenho que levar a sério aquilo que me falaram no hospital.
NAMP	B	female	depois de dar parto, começou andar ela e a criança, andou algum tempo, ela abandonou, abandonou mais tarde, depois que o marido a sair.
NAMP	B	female	o que lhe fez abandonar é que primeiro quando fosse para o hospital, levava muito tempo para ser atendido.E quando voltasse aqui em casa, não tinha como se articular para ter alguma coisa de alimentação, porque levava muito tempo sentada no hospital para ser atendida e voltava par aqui e não encontrava como fazer. Então pensou em abandonar o tratamento, e começar a fazer negócio de venda de couve.
NAMP	G	male	Epah, senti bem só que por causa do tempo, não tenho tempo para entrar lá e não tenho alguém para poder enfrentar os meus documentos nê, para poder, não sei como posso (pessoas conversando) entrar nê, sim
NAMP	G	male	Ya, nos homens talvez é através desse tempo, sim, porque para nós o tempo, só um dia só, pior nós as vezes que somos comerciantes, perder um dia para nós é uma grande perca.
NAMP	G	male	É esse que eu começo, comecei a classificar o meu corpo porque já não estou como antes.então é isso que vai quase, me fazer pensar em voltar para lá fazer tratamento.
NAMP	H	male	Era por causa de fome, aquele medicamento quando a gente toma e não come nada com ele, e sempre quando a gente come e toma aquele medicamento provoca fome.
NAMP	H	male	Resistir, quer dizer, estava a lhe provocar fome, mas ele tentou resistir com aquela fome, continuar a tomar. Então chegou a um tempo que ele já não estava mais a conseguir aguentar tomar mesmo com fome.
NAMP	I	male	abandonei.Epah! Forma de comer, estou a comer mal enquanto aqueles medicamentos são forte, preciso de comer.
NAMP	L	male	zar mesmo, estou aqui, as pessoas disseram. Ate onde eu estou aqui as pessoas disseram, quando eu começar a adoecer aqui, minha família fica toda tristes e eu mal mesmo, fico mal mesmo. Mas eu não estou a querer não ir ali levar, não sei o que me faz. Quando amanhece assim mesmo na unidade sanitária, ir ali procurar um lobby ou outro, assim mesmo anoitece sem eu fazer nada ou quê, mas eu a pensar…
NAMP	L	male	Epá. De ali comecei a medicar, medicar, mas de novo medicar, de ali, epá essa maneira de viver, estar a viver lá fui, e deixei, fui lá em xx quando fui a machamba de minha sogra, dali deixei por volta de dois mêses. Quando vim aqui para minha casa comecei a adoecer de novo, adoeci muito mal então.
NAMP	L	male	Você sabe que tem doença, mas o que é que faz você não ir lá?É isso que estou a responder papa, eu não sei se é Deus, ou se é um espirito mau qualquer que está no meu coração, não sei, mas eu sinto dor mesmo, por exemplo nesse meu patrão que eu trabalhava com ele, chegou um dia que eu estava doente mesmo, doente, e ele disse “deixa la de trabalhar vai lá em casa”.
NAMP	F	female	[Nota, adendo da entrevista] segundo a mãe mentora ah é verdade que o marido não sabe nada, mas ela falta muito porque ahh não quer que o marido desconfie que ela vai todos os meses para o hospital, então, por isso ela faltando a muito e nem sequer cuida bem dos filhos.
NAMP	M	female	Quando ele morreu fui levada com meu irmão, fui lá fiz o teste e acusou.Dai comecei a fazer o tratamento. Dai para frente vim desistindo porque tenho uma criança doente, um rapaz. Mas dai desde Julho, do ano passado perdi coiso, como não tinha casa, não tem essa… molhou todos meus documentos meus papeis. Junho fui renovar o meu cartão, mas assim acabei perdendo meu cartão, sim, por causa de estar…
NAMP	M	female	Senti-me diferente por causa do meu corpo, esse tempo estava a engordar. Eu estava bem mesmo.
NAMP	M	female	Significa não ter tempo, amanheceu estou a procurar maneira de viver, fazer meu negócio, cumprir meu negócio ir na xx fazer meu negócio .
