# Supplementary material for: Gender and stigma in antiretroviral treatment adherence in Mozambique: A qualitative study
Source: PLOS Glob Public Health. 2024 Jul 15;4(7):e0003166. doi: 10.1371/journal.pgph.0003166 (PMC11249256; doi:10.1371/journal.pgph.0003166)
Supplement: S5 Dataset — (XLSX) [file pgph.0003166.s007.xlsx]

## Sheet: Adherence
SITE	#	gender	adherence
CHAM	2	F	. Meu pai e minha mãe morreram há muito tempo, há uns bons anos, eu ainda criancinha, e quando ai a minha tia morreu, ela ficou muito doente, e eu fiquei com ela porquê ela era a única mãe que tinha, não tinha tipo, não conheci família da minha mãe só conheci família do meu pai mesmo, que é minha tia que faleceu, então assim que faleceu enquanto eu vivia com ela, fiquei posso dizer, abandonada, p…
CHAM	3	M	O motivo de fazer o teste é que minha namorada tinha problema de corrimento, então eu ia sempre com ela as consultas, então um dia desses então ela veio até aqui no hospital, então aqui ela teve que fazer alguns exames, então detectaram que ela era seropositiva, então ela veio me informar, então aí eu também tive que aproximar ao hospital fazer o teste. Então aí começamos o tratamento... não, nen…
CHAM	4	F	Então eu fui para lá e faço o teste, eu aceitei fazer o teste, só que eu estava sozinha quando fui abrir a ficha. Então deu positivo, eu disse não, estou a pedir para repetir talvez não está certo. -Então fui para casa e pedi para que o meu marido para que fosse comigo para o centro de saúde, e chegamos lá, fizemos o teste, fizemos de novo. Eu fiz da terceira vez, ele fez e deu negativo. Então pa…
CHAM	5	M	Então para você poder viver, tem que se cuidar por si, aquilo que te dizem no hospital faça isto, é aquilo que eu faço, por isso eu tenho visto muitas pessoas também, nem lá fora lá vejo que a pessoa não está bom, eu disse que epah o que está se passar senhor? Diz que não toma comprimido, está a me ver eu, eu também faço o mesmo, eu tomo comprimido, você também tem que tomar comprimido, seguir tu…
CHAM	7	F	[councelling]A pessoa estava preparada, não nos disse diretamente, preparou nos primeiro. Se calhar tu tiveres positivo, seu marido ser negativo, podem se separar?, pode haver confusão?, o que é que pode haver? Então ai na conversa ela foi entrando aos poucos e acabou nos dizendo que tanto a mim, tanto para ele, todos nós somos positivos.Nos aconselharam que tínhamos que começar com o tratamento,…
CHAM	11	M	Disseram que eu comecei quando ainda era mais jovem, depois criança a passar mal. Eles, os seus pais então, também tomam medicamento? -Tomam. Me falam que não é para eu nunca deixar de tomar e me ajudam a controlar a hora. Não, nunca não tive medo do medicamento , sempre me cai bem
CHAM	11	M	Foi quando tinha, estavamos no coiso, num lobolo da minha tia, como estavamos estavamos ali a entregar prendas, passou a hora, depois quando saí de lá corri ir tomar.
CHAM	12	M	Então já não trabalho, estou reformado, estou em casa e a maneira de comer já é difícil, mas nunca parei de tomar comprimidos porque eu sei que parar de tomar comprimidos não estou a fazer para outra pessoa, é para eu pessoalmente porque quando não tomar os comprimidos as coisas não vão andar certo, por isso estou a lutar assim mesmo tomar comprimidos.
CHAM	12	M	Disse que não tem cura, são calmantes para não, os vírus não te chatear maning na barriga. Porque quando você não come nada, tomar comprimido, lá dentro lá parece tem peixe que está a nadar.
CHAM	12	M	Então eu disse a ela, pah lá estão a dizer que tem acertar as datas para pelo menos não ir, você vai e eu também vai, tem que ser uma pessoa que pode levar. Ela não negou, disse sim está bom, então só falta um dia.
CHAM	13	F	quando os conselheiros me aconselharam muito bem, tivemos uma palestras, uma pequena palestra a nos explicar que não era o fim do mundo, não era o fim da vida, não sei, se nós quisermos viver aquilo tinhamos que ver aquilo como se fosse algo normal. então ganhei força, comecei a abraçar o tratamento, de repente comecei a recuperar, estou aqui e nem fico, não fico assim facilmente doente sim, algu…
CHAM	13	F	O objectivo é sempre mesmo a vida nem, sim querer viver mais, porque ali nós, porque é sabido, naquela altura houve uma altura que nem esses comprimidos não tinham, há muita gente que morreram, que quiseram viver naquele momento mas não tiveram oportunidade porque não tinham comprimidos...Então vale a pena nós, então foi ali onde despertei, despertou a minha atenção de tomar os comprimidos, porqu…
CHAM	A	M	O que me fez tomar é que tipo epah se eu não tomar, quem vai estar, quem morrer sou eu, e quem vai prejudicar essas doenças sou eu, não vai ser aquele que vai me apoiar, vai ser eu porque sou eu que tenho
CHAM	A	M	As vezes quando eu bebia deixava, mas só não estou a deixar para todos os dias, deixava para um dia ou para 3 dias assim.
CHAM	A	M	Por causa de serviço porque as vezes saio daqui, vou para a Africa do sul, vou fazer entrega lá depois volto, já naqueles dias acho que já não venho mais. la posso ficar volta de um mes, sim. Eu medicamento não levo lá, levo aqui como no hospital me disseram que não posso andar a juntar os comprimidos, tomar aqui e ir para lá e tomar de lá, , eu tomar a mesma coisa.
CHAM	C	F	Eu disse que não, eu quero fazer tratamento, eu também tenho crianças, sou mãe, e sou pai, aqui no mundo estou sozinha, e não posso prejudicar a minha vida e deixar o meu filho, comecei a caminhar com o tratamento
CHAM	C	F	Não, eu vou mas chego tarde, vou para lá, primeira coisa tenho que acordar fazer matabicho, deixar com alguém e depois ir para lá levar os comprimidos. ..as vezes não tinha nada para comer, tenho que sentar aqui para poder ter qualquer coisa porque aquilo ai quando você toma comprimido tem que comer, Sim, tem que comer, as vezes faltava por causa disso. As vezes ficava só um mês ou uma semana, ma…
CHAM	C	F	Não, tenho que continuar para ter a saúde e também para aquela doença não me atingir muito ao ponto de ficar magrinha, andar a sair borbulhas, até muita gente descobrir, isso também não dá
CHAM	F	M	Foi normal até que eles principalmente tinham que ficar internado por causa de tuberculose, eu disse “não, hei-de-cumprir medicamentos enquanto estou encasa” preferi ficar encasa.
CHAM	F	M	Isso não é que faltei. Ali quando fizeram meus documentos, eu estava a fazer o tratamento lá na tuberculose, recebia lá mesmo comprimidos de HIV, nunca parei
CHAM	F	M	Alguma coisa que lhe incentiva, por exemplo pensa “ah meus filhos” ou mesmo o amor a si próprio que incentiva você? Minha vontade. Amor de si mesmo? Sim.
CHAM	F	M	Há dias mesmo que epá, tenho tido dificuldades de alimentação. Como não estou a trabalhar por causa de coiso… havia começado há uns dois meses, depois tive este problema aqui fiquei novamente assim, calhou logo no coiso, no tempo dessa coisa de CORONA:
KAMA	C	F	Então, disseram que não, não podia, já não podiam mais disponibilizar o medicamento, porque eu tinha que vir, porque tinha que vir. Então prontos. Como já eu não tinha medicamento lá, eu abri uma ficha lá na Africa do Sul, eu comecei a tratar-me lá na Africa do Sul. -Então fiz o tratamento, até consegui vir para aqui e vir renovar o tratamento, eles colocaram como abandono mas eu não abandonei po…
KAMA	C	F	primeiro eu quero me provar a mim que doença não mata, muitas das vezes não é a doença que mata, o que mata é a doença mental a psicológica.
KAMA	C	F	Sim, eu penso que sim, porque na altura que a minha mãe também estava viva, ela me deu muito suporte, muito suporte mesmo, que ela quase que abdicava-se da vida dela para poder me suportar a mim. Então, eu… isso me ajudou muito também. Me ajudou muito.
KAMA	C	F	Só agradeço essa visita, pelo menos em vinte anos, é a primeira vez que eu falo de mim com uma pessoa da saúde. Tenho falado com muitas pessoas, mas falar de mim assim profundamente é a primeira vez…
KAMA	D	M	Só posso ‘matar’ aquele dia e não ir e nem fazer nada…só para ter comprimidos, só?!
KAMA	D	M	Isso não posso, tenho que dizer a verdade. Falhei um mês. Hum…falhei, sim. Ehm…porque eu tinha viajado para Manhiça. Então, esqueci o cartão aqui…não, demorei lá…porque eu trabalho nos biscatos. Então, fui demorar lá, sim. Falhei 1 mês. Isso não posso esconder.
KAMA	D	M	Sim, estou viver com o meu irmão…como a minha mãe e meu irmão faleceram em 2000. Mas o meu irmão sabe disso. Epah! Eh…ele me disse ‘mano, isto aqui…você não pode brincar com a tua saúde.’ Ele falou pra mim…é por isso [que] estou a cumprir. Só falhei este mês aqui…hum!
KAMA	K	M	Eu lhe falei essa situação de que epah, esses comprimidos não me caem, quando eu tomar sempre está a sair borbulha ou outra coisa assim.
KAMA	M	F	aí apanharam de que é positivo mesmo, comecei a medicar aí mesmo, e dei parto, as vezes tenho problema de não conseguir ir, dinheiro de transporte, essas coisas todas, mas ultimamente prefiro cumprir na parte da criança, porque mesmo ter algumas moedas eu compro xarope para a criança
KAMA	M	F	Então, e como foi que ele reagiu? Normal pah... ele só me apoiou, tens que medicar. Eu nem cheguei de lhe convencer, nem sei como é que foi, só sei de que de repente veio com documentos também dizer de que está a medicar no [outro] hospital.
KAMA	M	F	É única coisa que as vezes me faz eu não ir para o hospital, as vezes não tenho dinheiro de apanhar chapa para chegar no hospital, as vezes não tenho ninguém para lhe pedir ir para lá, pior agora que apareceu essa doença também, para carregar bebé para hospital é um bocadinho difícil.
KAMA	M	F	é só me ver o meu estado, ninguém pode pensar, então é o que me dá mais força.
KAMA	1	M	Eu estava um pouco doente com a cabeça, doía-me muito,.. e suspeitei logo que seja o hiv.. eu tinha andado um pouco com mulheres … a minha esposa já estava a tomar na altura..
KAMA	1	M	pensei, … não há maneira.. aceitei logo que estava com hiv… e estou a tomar até agora. Sou pintor, a conta própria, não tenho problema de sair para apanhar medicamento.
KAMA	1	M	Epá.. não era nada.. disseram que doença é doença.. não há como
KAMA	2	M	eu senti-me mal, tive dores na cabeça e na barriga, diarreias, corpo fraco… tive uma namorada na altura .. alguém me aconselhou para eu ir ao hospital central para fazer o teste… fui fazer o teste, acusou. Nunca falhei o tratamento, espero ter bons resultados (de testes), não me sinto doente porque ainda estou a cumprir (o tratamento). A família começou logo a aconselhar para sempre tomar o medic…
KAMA	3	M	As pessoas falam que os comprimidos matam, que o governo que matar as pessoas.. há pessoas que falam assim, não há lógica. Você deixa aquela pessoa que fala assim, você faz a sua vida. Depois em casa eu vou falar com a minha mulher que fui entrevistado, eu quero sensibilizar as pessoas.
KAMA	3	M	Eu disse a ela: ´olha, minha mulher, vamos tomar medicamento´… no hospital disseram para trazer a minha mulher, ela também era positiva e ela e eu começamos a tomar comprimidos. O medicamento era muito forte no início, eram 3 comprimidos, tomar um às 7 de manhã, outro ao meio dia e o terceiro às 20 horas. Era diferente na altura. A minha mulher cozinhava alguma coisa de manhã e depois tomei. O me…
KAMA	3	M	eu com a minha mulher sinto-me bom, normal mesmo, porque estamos a cumprir (o tratamento). Sinto-me orgulhoso porque estamos a cumprir. ´O bicho foge quando se toma medicamento´. O coração fica feliz, parece que não tem nada (de doenças).
KAMA	3	M	Algumas pessoas têm aquilo de … epaah… é uma brincadeira.. algumas pessoas querem ir ao curandeiro.
KAMA	4	F	Qual é a sua motivação para continuar sempre com o medicamento. R: Estou a pensar na minha saúde. P: E a motivação do marido? R: É o bem dele também.
KAMA	6	F	[wastested in pre-natal screening]Como é que conseguiu contar ao seu marido? R: Eu tinha que contar… mas para ele não acusou … ele apoia-me, aconselhou para tomar comprimidos para não transmitir para o bebé. A primeira teste que o bebé fez não acusou nada.
KAMA	6	F	: Qual é a sua motivação para continuar a tomar o medicamento? R: Acredito que um dia haverá uma solução de doença, agora tomo para não ficar assim.. sempre na cama, não quero recaída. O meu marido levanta os medicamentos se estou doente -O meu marido testa-se, este ano foi fazer em setembro.. .ele é sempre negativo.. mesmo sendo negativo ele sempre apoia
KAMA	7	F	eu fiz [o teste] com a minha própria vontade.Já que eu queria fazer porque eu queria saber meu estado, e descobri naquele dia, antes que as coisas mudassem. Eu fiz o mais cedo, e por isso que a maioria das pessoas não desconfiam que eu estou doente, porque iniciei o tratamento cedo. Sim.
KAMA	7	F	eu disse epá, hei-de-seguir com o tratamento, por enquanto é só seguir com o tratamento não deixar de tomar. E eu aconselho a outras pessoas que não deixem de tomar. - Sempre acusei indetectável, nunca baixei não, sempre o número era o mesmo. Sou eu mesmo. Eu é que controlo [dias de consulta]..
KAMA	7	F	Ok. então essa questão tu estas positiva e ele negativo não causa nenhum problema entre vocês? Não, não, não causa.
KAMA	7	F	Foi assim que me recomendaram, por isso que eu estou a seguir com o tratamento não faltando nem se quer nenhum dia porque eu me sinto bem medicando, me sinto bem, não estou doente praticamente. Sim, por isso que sigo com o tratamento, para não ficar doente.
KAMA	7	F	É indetectável, isso significa mesmo você estar gravida não pode transmitir a doença para o bebê, mesmo quando eu transo com o meu namorado é impossível de eu transmitir a doença. Sim
KAMA	8	M	Porque sair dali para outra bicha levamos muito tempo. Esta a trabalhar? Sim, sim. Então perde um dia de trabalho? Sempre peço folga. Hum. O empregador sabe? Não. Hum, também não sabe.
KAMA	8	M	A motivação para continuar a tomar a medicamento sempre qual é? A motivação é a minha saúde.
KAMA	9	F	Admito que não foi fácil para mim, foi um momento muito inesperável, chorei, fiquei desesperada, até cheguei um dia, fiquei um mês sem tomar, a não acreditar, será que eu tenho mesmo, não estava a acreditar, mas com a ajuda das enfermeiras quando vinham, já tomou, já tomou, aquela força que me davam, não isso é uma coisa normal, você ainda tem que tomar, a saúde é tua e do bebé, prontos, começara…
KAMA	9	F	mas pronto, em algum momento pensei no meu bebé em mim mesmo, comecei a fazer o tratamento até então
KAMA	9	F	Não abandonei o tratamento só que não levantava aqui, lá no outro hospital fui apresentar que, fazia tratamento no outro hospital,
KAMA	9	F	A motivação de tomar medicamento é saúde, porque a saúde é única e não se compra, se tu deixas de tomar comprimidos, medicamentos, ninguém vai olhar para ti, se caso você morre, a pessoa só vem te ver, então se você quer a vida tem que fazer de tudo para sobreviver.
KAMA	9	F	epa, agradeci muito para saber o meu estado de saúde, eu ficava assim sem saber o que estava a sentir, e fiquei feliz por descobrir qual é o meu estado de saúde e daqui para frente é uma outra vida e vou lutar para isso, e lutar para a vida para frente.
MORR	3	F	[tested at 17 with first preganancy togeher with husband] Então vocês depois como é que falaram entre vocês, sobre essa questão que os dois são HIV positivos? Só disseram como procedimento só de medicação. O teu marido também começou com o tratamento?
MORR	3	F	Muito bem disse que ficou tranquilo quando recebeu noticia que tem HIV, o marido também ficou assim tranquilo ou como é que é? Também não ficou assustado, porque sabia que doença é doença.
MORR	5	M	Eu não desisto porque, primeiro aconselham para eu continuar e depois eu, como vi o resultado de melhoria, tenho que continuar.
MORR	6	M	A minha mãe sempre me pergunta “já tomou? Já tomou?
MORR	8	M	A principio eu estava doente, gravemente doente [dor de cabeça, dor de barriga, diarreia, e febres altas] e que quando viesse para aqui a consulta nunca ficava melhor, acabei curandeiros e curandeiros nunca fiquei melhor. Então, chegado aqui então, me direcionaram para lá em baixo fiz o teste e acusou, deram me medicamento, deram me conselhos e comprimidos, e agora estou melhor . suspeitei de HIV…
MORR	8	M	Suspeitei, que deve ser HIV , quando eu cheguei aqui, acusou deram me comprimidos, e prontos, fiquei melhor. Nada me zanguei, não criei confusão com os técnicos, simplesmente eu aceitei a aderir.
MORR	8	M	Eu estava magro antes do teste, eu estava magro, com dores de cabeça, com tonturas, com vertigens e não sei quantos. E depois do teste e após o procedimento de medicação, eu fiquei melhor já comecei já a ter corpo bom não sei quanto, ter força.
MORR	8	M	Eu optei, optei aceitar porque é bom comigo mesmo, porque vejo a diferença em que antes de tomar e agora que estou a tomar, vejo melhoria se eu não tomar hei de morrer meus filhos vão morrer, ninguém vai sustentar meus filhos.
MORR	8	M	A minha responsabilidade, como homem de gerência de fundo de casa diminuiu, porque eu estava doente porque eu já não conseguia fazer actividades de angariar despesas de casa, mas quando eu comecei fiz analise acusou comecei a medicar as minhas forças recuperaram e agora já estou a começar já a sustentar em casa
MORR	8	M	O meu irmão, tem sido muito forte comigo mesmo, ele é que tem me motivado a dizer que “sempre que irmão tem que tomar comprimidos, essa coisa de você ir aos curandeiros estas a perder tempo.”
MORR	9	F	Tudo era opiniões conjuntas na medida de possível, para tentarmos medicar e combater em conjunto essa doença. Também nós não sabemos desse embrião que é a criança que vai nascer, se vai nascer infetado ou não, se vai morrer ou se vai ficar infetada toda a vida, temos que prevenir. Ok. Os dois começaram logo o tratamento?
MORR	9	F	então liguei para lhe informar da ocorrência, e ela me aconselhou que minha irmã, para você manter a vida boa e saudável, tem que ouvir os conselhos deles e tomar segundo a recomendação deles
MORR	9	F	Eu não me receio em nada porque sei que é minha saúde que está em causa, e eu para melhor eu tenho que continuar a medicar e não ter vergonha de ninguém.
MORR	10	F	Não porque eu não tinha outras doenças, mas só a partir da dor de dente, os enfermeiros me aconselharam que antes de extrair dente, tenho que fazer teste de HIV depois vamos extrair o dente.Simplesmente eu fiquei a vontade, e eles simplesmente me deram uma medicação e aconselharam para dar continuação da medicação.
MORR	10	F	Eu não escutei a ele, eu continuei a tomar.
MORR	12	M	Sim, agora quando tomo esse medicamento, fico a vontade e nenhuma coisa me chateia no corpo. Tas a ver? Assim ando limpo, limpo mesmo.
MORR	12	M	Como você se sentiu quando soube que ela também é HIV positiva? O que fazer? Não há nada que fazer, é só seguirmos e estarmos a tomar. Não falamos que nós somos assim
MORR	12	M	Ok. Essas [mae irma} pessoas então, a mãe e irmão como é que reagiram quando ouviram que vocês os dois são positivos? Eles só me obrigaram para não abandonar, estar sempre a participar e receber o medicamento.
MORR	F	F	Ela disse nada, desde que começou ainda não parou. Ela disse que não parou. Disse que a barriga que lhe testaram, a criança não é esta. Disse que a criança, a primeira criança perdeu a vida, que ela estava a fazer o teste quando estava grávida, a criança perdeu a vida.Disse o marido também fez teste e também está a fazer tratamento. E nunca faltou? Não.
MORR	H	F	Ela disse quando lhe falaram, ela disse epah eu vou fazer como? Nem para negar, não posso tomar negar, só eu aceitei levar o medicamento e comecei a tomar.
MORR	H	F	Ela disse que não abandonou, só falha tomar. Okay. Como é uma vez de manhã, as vezes esquecer, amanhece vai na machamba e deixa já não toma. Volta tarde no mercado, da machamba e dorme, já outro dia se esquece também vai a machamba, fica sem tomar. Então fica assim mesmo contrário.
MORR	I	M	Por que não? Morrer e estar saúde, o que é bom? Não é ficar saúde? hum? Muitas pessoas estão a resolver isso não, não beber comprimido estão a morrer. Agora vocês tomar um dia só dois comprimidos ou um comprimido só para ficar tão bom, o que é mais bom? É ficar saúde? Está ver? (celular tocando) É bom ficar saúde.
MORR	I	M	Eu estava mal, a doença, problema mijar, depois as febres também não estava bom, hum, é por isso cheguei para ir no hospital. Quando ouviu do resultado, não assustou, não ficou com medo, só ele aceitou e então disse, podem dar-me tratamento. Então ele aceitou e começou a fazer o tratamento
MORR	I	M	Esse grupo já acabou, porque agora está a ser dado três meses. -Então ver porque é mais, é melhor do que três em três meses do que no grupo. - agora você levanta ali no hospital seis frascos depois ir dividir também seus amigos também, isso ai é outro trabalho também. Enquanto ele está a sais com fome depois ir também nas casas deles também. Agora já nem vale a pena, vale a pena você ir levantar …
MORR	I	M	Disse que o que lhe levou a faltar esse um mês, estava na machamba e na machamba é longe. Então ele já não… ele tinha condição, como voltar e levar medicamento.
MORR	K	M	Porque eu estou a ver que está a perder corpo, então eu fui, fui fazer e dali acusou. .eu já nem força não tinha ham quando estava a iniciar. No sol assim nada, mas pelo menos esses dias consigo ir na machamba não sei quê, fazer os serviços assim.
MORR	K	M	Então esqueci de levar o cartão, lá quando cheguei disse não é preciso o quê? Cartão para controlo. Então com falta de dinheiro fiquei um mês lá.
MORR	L	F	Disse fazem escala com o marido.
MORR	L	F	Ela disse nós não vamos deixar porque já fomos explicados
NICO	A	M	Então, pra dizer a verdade, perante o resultado não me criou nenhuma perturbação mental porque, em princípio, eu ia sempre preparado pra encarar qualquer situação que pudesse aparecer. Sim, ia preparado.
NICO	A	M	Ele não teve essa capacidade – não ia directamente ao meu processo. O que é que ele fazia? Ele fazia negociações dele, lá mesmo internamente sem usar o processo e trazia-me a medicação…sim
NICO	D	F	Ela aceitou assumir a realidade; como ela vinha doente…então, aceitou aquilo quando acusou; ela não pensou duas vezes; ela viu que é aquilo porque andou nas tradições e não parou; então ela acabou se adaptando que é isto
NICO	D	F	Disse que antes conseguia ter dinheiro porque ela fazia machambas de arroz, conseguia vender arroz e fazia [a] passagem. Então, como estão no momento de…ainda estão a colimar (cultivar em chuabo), não tem dinheiro porque arroz acabou.
NICO	D	F	Só que no mês passado não foi possível levantar porque não tinha dinheiro de Taxi. [Hum! Ela não foi levanta um mesr]
NICO	1	F	Eu não tinha outra alternativa porque no hospital a informação que existe é: se vocês abandonarem exactamente o medicamento possivelmente a doença ainda vai persistir. Esta é das razões que motivou a continuar a tomar esta medicação. Eu simplesmente quando fui dada a notícia não fiquei tão confusa, simplesmente aceitei a situação. Eu, pireticamente não me pegou em pânico, porque já ouvia que exis…
NICO	1	F	Meu bebê também está a tomar, ele fez o teste, está a tomar.
NICO	2	M	Então não houve nenhum abate em mim, não é: aquela coisa de eu pensar, já tenho aquela doença como sabe nê, pocha nada, não me senti mal.
NICO	3	F	Eu vinha doente, estava sentir cabeça, cabeça não parava sempre, foi daí que me levou a chegar aqui. Assim que fizeram teste e acusou sobre isso. Não senti mal, fiquei assim mesmo normal, vamos cumprir, não há como. Já aconteceu, já aconteceu.
NICO	3	F	Eu penso que a condição de ser descriminado na zona, é criado por nós mesmo como doentes, porque se você não faz o cumprimento da medicação, ai então os activistas do hospital vão a sua procura onde você vive. E eles vindo ao seu encontro, você esta a abrir espaço para que as pessoas saibam que você tem a doença e comecem exactamente a descriminar, o que não é meu caso.
NICO	5	F	De facto o que me impulsionou é o que se fala a nível da comunidade, o que se falava, que existia esta doença. Esta foi das razoes que me levou a vir exactamemnte aqui .Quando o teste deu positivo, a minha questão foi de facto de admiração, mas os médicos questionaram se eu queria medicar ou não? E eu acabei aceitando porque eu queria exactamente medicar.
NICO	9	M	Alguém falou sim, disse para mim, disse assim: é melhor não deixar, começar a tomar e começar a ouvir oque? Conselhos também de mais velhos e também daqui no hospital levantar medicamento. Porque muita das vezes, tenho alguém que estava comigo, aquela pessoa, a recaída apareceu de repente. Quando eu falo, vamos ao hospital, ela negava. Mas certo tempo, ela perdeu a vida. Sim.
NICO	9	M	Quando acusou positivo, naquela hora como é que você se sentiu? Estava feliz? Estava triste? Estava incomodado? Como é que você se sentiu? Naquele momento eu estive feliz, porque acusou. Quando acusou (criança a chorar),eu preferi abrir a ficha e tomar.
NICO	10	F	Saímos for a chorei, me senti a vontade, mas decidi começar mesmo com os medicamentos porque comecei a ver talvez podia afectar o meu bebé. E assim foi comecei a tomar, mas naquela altura que eu iniciei nem eu a dona, quer dizer, não conseguia dizer que eu tenho essa doença, porque fiquei mais forte, fiquei bem, fiquei gorda, até as pessoas não conseguiam dizer aquela tem.
NICO	10	F	E dai, foi um segredo que eu tive com meu marido, tenho outros filhos grandes e não sabem do assunto, nem minha família só quem sabe é meu marido, que sempre me encorajou “tens que tomar”, e assim estou a tomar até hoje.
NICO	10	F	Ele naquela altura me sensibilizou, dizendo “isso acontece não é só para você sozinha, agora aceita primeiro os medicamentos depois vamos para casa vamos conversar”, eu aceitei levar os medicamentos e fomos para casa, fiquei alguns dias a chorar mas ele me sensibilizava dizendo que “você vai estar bem, o bem é que você ainda não começou a reagir, você está bem, só acusam que você está nessa situa…
NICO	10	F	Passei mal, hí passei mal. Foi depois da cesariana que eu deixei de tomar os medicamentos, o que me fez dixar mesmo quando eu tive cesariana, no dia que eu tive cesariana estava um pouco mal, voltei da sala e fiquei internada. Naquele dia diziam que não pode beber água não pode comer algo até o dia seguinte. Dia seguinte perguntei as enfermeiras se podia tomar os medicamentos, e eles não me deram…
NICO	12	F	Quando eu de facto fui para o hospital, a minha intensão não era fazer o teste de HIV, mas quando acabei fazendo o teste de HIV e o resultado foi positivo, eu não peguei pânico. Não peguei pânico porque eu já conhecia pessoas que estavam na situação de HIV não é, que estavam a medicar e não, a desenvolver normalmente, e tanto que até hoje que eu tomo, os medicamentos nunca causaram algum problema.
NAMA	1	F	marido também é seropositivo e essa foi a razão pela qual ela também foi fazer o teste, decisão dela própria, e também os dois até agora desde então dois mil e quinze estão a tomar medicamento sem interrupções.
NAMA	2	F	Por causa da gravidade da doença e por ter andando [em] vários tratamentos tradicionais, os meus familiares decidiram que fossemos exactamente ao hospital para fazer o teste.Foi a minha mãe que me aconselhou.
NAMA	2	F	A minha motivação para não desistir dos medicamentos é dos conselhos que tenho recebido a partir da família. Eles dizem que ‘você é solteira, não tem marido. Se você adoecer por desistência de medicamentos, podes acreditar que não terás força de ir para machamba para produzir e vir alimentar os seus filhos.’ Então, é das motivações que eu tenho
NAMA	2	F	Eu estou motivada até que prove-me o contrário. A informação tem que vir do Ministério de Saúde a dizer que ‘agora cessou.’ Mas se não disserem nós vamos, exactamente, continuar.
NAMA	2	F	Eu, como estou a medicar… Eu, prontos…às vezes tento me conformar. Mas o facto de imaginar que a qualquer hora e momento ter exactamente um desequilíbrio – isto é pessoal porque eu tenho filhos – às vezes penso ‘quem vai ficar a criar os meus filhos quando eu morrer’ e por aí fora…então, estes pensamentos têm me aparecido. Mas em termos de “conformabilidade”, eu estou conformada.
NAMA	3	M	Eu sentia-me ‘cansaço,’ calor constante, quando eu fizesse qualquer trabalho, de repente eu ficava, sim. Então, eu me decidi para fazer teste
NAMA	3	M	O grupo que temos é de GAAC. Porque somos de 3 pessoas.
NAMA	3	M	De verdade, depois de 2 meses eu vi diferença mesmo…que os comprimidos estão a valer...desde muito como sempre eu sei que única maneira de resolver com doença é medicação, eu devia aceitar e responsabilizar
NAMA	5	F	Quando deu positivo, o enfermeiro perguntou-me: já viste o resultado é positivo? Então, terás que seguir com o tratamento, terás coragem, aceitas? Eu aceitei que sim porque eu soube que a doença como está comigo se eu não tratar isso vai me levar a morte
NAMA	5	F	O que me motivou foi de vir ao hospital, os enfermeiros não são malucos de me informarem que eu estou doente. Eu aceitei assumir, se fosse mentira eles não iriam me dizer isso. Então eu segui e estou a tomar, e eu sei que se eu não tomar, alguma coisa vai acontecer comigo. É por essa razão que eu estou tomando
NAMA	5	F	Não tenho nenhum grupo, não tenho grupo lá. Só tenho minhas vizinhas que a gente vem juntas, mas cada uma levanta seu medicamento
NAMA	6	F	Eu não sei qual é o número, são muitas. Mas como elas não falam, só que a gente sempre se encontra nas consultas. É daí que eu sei dizer que: “ah minha vizinha também, minha vizinha também”.
NAMA	7	M	Estava doente, senti dores. Andei na tradição, nos curandeiros e não deu certo. Tenho um irmão disse não, como já foste ao curandeiro e não está a dar certo, vamos lá te levar a outros caminhos. testaram-me, deu positivo, eu não neguei. Comecei a tomar os comprimidos desde 2011 até agora. aquilo tudo passou. Faço meus trabalhos com muita força, faço machambas, não tenho outra arte além de machamb…
NAMA	7	M	Não me assustei, toda pessoa quando fica doente e espera de um resultado assim, então eu conformei-me com o resultado
NAMA	9	M	Eu me sentia mal, sempre malária não acabava, constipação, depois eu saí sozinho sem avisar ninguém cheguei aqui, fiz teste acusou comecei a medicar até agora não tive problema. eu falei para ele quero saber a verdade porque eu não posso ficar todo dia doente sem saber a coisa, a doença quer também saber se tenho. Já não suspeitava HIV, como só vim aqui só por vir para saber a verdade, eu pensava…
NAMA	9	M	Sim, sim deve continuar não deve deixar, porque também quando deixar faz mal.
NAMA	10	M	Foi minha livre vontade porque eu tinha muitas namoradas, muitas amantes. Quando eu vim testar [e] deu-me positivo, sim, eu assustei-me com o resultado porque eu, sim, de verdade queria saber [sobre] o meu corpo mas pelo resultado me assustei. Mas eu depois me conformei e eu comecei a aceitar e comecei a medicar.
NAMA	10	M	Quando eu voltei do hospital, eu informei a minha família. Eles apoiaram-me, deram-me força ‘que isso é doença, não é só pra ti. É uma doença que veio para muita gente. Então, recomendamos que comece a medicar’
NAMA	10	M	Ela testou [e] deu positivo. Assim, estamos a medicar os 2; estamos em casa até hoje.
NAMA	13	F	Fiz o teste, minha filha acusou e depois também eu fiz e acusou, pediram se podia fazer tratamento ou não. Tinha que aceitar porque a minha filha estava muito doente, aceitei o tratamento, mas graças a Deus até agora tudo está a correr muito bem.
NAMA	13	F	Eu estava lá em Nampula, agora ficou distante eu não sabia que a pessoa pode levar uma transferência daqui para Nampula, eu não sabia. Depois de eu voltar me explicaram
NAMA	A	F	Esse tempo que eu ficava a faltar, ia na machamba. Então, na machamba dele, como é longe, não consegui de eu sair de lá até aqui.…ir pra o hospital.
NAMA	D	F	Quer dizer: não esperava, não, não esperava mas prontos é…assumi e comecei a medicar normalmente.
NACA	F	M	malária era constante, tensão alta era constante, e as vezes quando fosse ao hospital so davam Coarten tomava e continuava malária, fui vitima de malária e tensão alta, quase me tornava maluco
NACA	F	M	Eu é que lhe disse não podes parar, já fomos dito que quando pararmos e isso sobressair de novo, não vai ter mais salvaçao. Devemos continuar, o que nos fazia parar eram aqueles primeiros comprimidos reagiam muito...
NACA	F	M	Ele disse primeiro controlar o seu cd4, porque naquela altura a pessoa podia fazer depois do seu cd4 ficar mais em baixo, entao quando viram meu cd4 estava nos 890 e tal, disseram que não era preciso e eu realmente so devia ter mais outros cuidados. Entao so comecei com os cuidados, com os cuidados e dali depois de 1 ano, no terceiro ano cd4 comecou a descer, e desceu mesmo na totalidade, entao q…
NACA	F	M	Isso para nos, na parte da nossa saude começamos a ver melhoria, comecamos a ver melhoria por causa da cd4, começou a subir, a carga viral tambem, foi bom, foi positivo para nos, e prontos, continuamos ainda…
NACA	F	M	entao quando voce tivesse voce devia estar no silencio, so saber voce, sua esposa e o seu Deus. E voce dar continuidade o coiso, o tratamento, e as pessoas so te ver voce so saudavel como antes. Para nos, aplicamos ficamos normal nisso
NACA	2	M	Minha mãe de novo me perguntou “tomas medicamento?” e eu falei “não”, e depois começou a me falar “porquê?”, “mama, são muitos esses comprimidos outros dias costumam a me dar enjoos, costumo a querer vomitar”
NACA	3	F	Eu quero ficar saudável, a minha mãe me disse, quando uma pessoa toma esses comprimidos fica saudável
NACA	3	F	A minha mãe sempre me deu força, me lembrou o dia da minha consulta e me lembrou a tomar os comprimidos.
NACA	4	F	Quando eu soube do meu resultado, eu assustei-me, muito, tive medo, mas o meu marido me apoiou, disse “não, vamos ouvir o que vai se falar, vamos tomar os comprimidos”. Ele me cuida, e estamos a nos cuidar e eu agradeço .
NACA	5	M	Nunca faltei, também influenciei a minha esposa e ela também aceito que epá também tem que fazer a analise, depois a analise também deu positivo, também costuma a levantar aqui mesmo e nunca abandonou. E desde que eu comecei a fazer o tratamento me senti normal mesmo
NACA	6	M	Ah, o motivo para fazer o teste, eu estava super mal, doente.Eu não conseguia subir naquela mota sozinho. Depois minha família me levou ao hospital, lá na baixa.
NACA	6	M	Então, esses dois testes que eu fiz, ali mesmo comecei a partir daquela a data e estou a medicar até hoje, e nunca abandonei.
NACA	6	M	Até essa minha família, foram eles que me encorajaram para não abandonar o tratamento. E sempre quando chega a data de ir ao hospital sempre eles é me ligam .
NACA	8	F	Eles encorajaram-me muito que eu tenho que continuar a ir para o hospital para tomar os comprimidos e com os comprimidos eu vou poder viver muitos anos
NACA	8	F	Eu saio de casa para o hospital para vir levantar os comprimidos para eu ficar com saúde, quero ficar com saúde e não quero que seja esta doença vá me matar, pode me matar por outra doença de Deus mas se for por esta doença eu vou continuar a tomar os comprimidos.
NACA	9	F	tomamos na mesma hora
NACA	11	M	disse “isto aqui e HIV, se você não tratar bem vai morrer sim, vai perder a vida. Mas isso aqui não é nada, se você tratar bem isto aqui não é nada”.
NACA	11	M	Até muitas pessoas quando estão doentes não gostam de ir ao hospital, assim estou a agradecer a este hospital.
NACA	11	M	Sim, estou a tomar medicamentos para permanecer aqui no mundo.
NACA	13	M	Então, qual foi então a razão que parou de tomar esse tempo? Estive fraco, andava cansado, por isso que não consegui levantar.
NAMP	1	F	Porque muita gente quando acusa, quando faz teste, sai positivo pensam que a vida já terminou, mas eu não tive medo, fui e comecei a fazer tratamento e até hoje faço tratamento, me sinto saudável e não tenho nenhuma dificuldade de uma doença. Iniciei o tratamento, primeiro dia aqueles comprimidos incomodaram muito, mas nunca pensei em desistir.
NAMP	1	F	tenho que continuar porque é a minha saúde que está em jogo. Tem mais algum motivo? Meus filhos. Sim, motivo é meus filhos, tenho que fazer tratamento para ver meus filhos a crescer.
NAMP	2	F	Foi na consulta de pré-natal, quando chegamos lá, disseram que vamos fazer teste de HIV, depois de lá, fiz e deu positivo. Dai, abriram a ficha para mim e continuei a tomar medicamento até agora.
NAMP	4	M	ela [enfermeira] me perguntou ‘o que tu podes fazer agora?’ E eu disse ‘eu quero o tratamento.’
NAMP	4	M	Quando eu comecei a tomar esses comprimidos, malária não me abrange daqui para aqui; mesmo constipação; quase eu ando mesmo um pouco saudável, sim
NAMP	4	M	O Ministério da Saúde, quando eu fiz teste, eles me deram essa orientação. Disseram ‘o HIV não tem cura, só tem um tratamento até o fim’ sim.
NAMP	5	F	eu passava mal, dores de cabeça; à vezes diarreia; às vezes aquela doença avariava. Houve dias que eu nem ficava bem. Eu primeiro me medicava…injecção, ora era remédio tradicional – sim
NAMP	6	M	Eu falei com a minha esposa tipo ‘olha, vamos no hospital, vamos fazer teste, sim.’ Então, ela concordou comigo, não recusou. Chegámos aqui no hospital, fizemos teste. Primeira foi ela, saiu positivo - acusou; segundo também fui eu, acusou positivo. Então, era na altura quando ela estava de grávida quase de 2 meses, sim. É daí também aproveitámos abrir ficha
NAMP	6	M	saiu ficou positivo – acusou positivo. Ela ficou interrogada “como?!’ Estou a ver que desde que eu abri ficha de gravidez até hoje, nenhum dia que eu falhei nenhum dia que eu falhei dar medicação à criança, o xarope. Agora, como é que acusa positivo?
NAMP	6	M	Recorre ao posto do hospital, para fazer o quê? Para pelo menos recupera aquela saúde, né? então, desde que eu fiz teste e acusou positivo, não desanimei. Tenho que ainda manter a medicar mesmo. Até nesse dia, esse nosso último dia vão falar que ‘já tomaste, já chega,’ sim, se tem medidas. Se não tem, ainda continua – vou estar a tomar, sim.
NAMP	9	F	Sim, por causa dos meus filhos. Se eu não vir aqui e ficar em casa [e] ficar bem, quem vai cuidar dos meus filhos? …senão hei-de morrer cedo sem cuidar deles.
NAMP	11	M	eu trabalho no campo, levo muito tempo no campo, eu a trabalhar no campo a pensar para hospital no dia 30, era um bicho de sete cabeças, então quando me aumentaram para três meses a partir da minha ficha, eu fiquei satisfeito e admirado,
NAMP	11	M	não fiquei muito abatido, yah fiquei preparado psicologicamente porque eu escuto notícias, vejo telejornais, vejo comentários, vejo pessoas, então fiquei preparado psicologicamente
NAMP	11	M	como eu vinha sempre tomando adequadamente os medicamentos, até hoje estou a fazer 88 kilos e não tenho nenhuma sintoma; sou assintomático para dizer que sou assintomático em relação a esta doença e já esqueci, sou uma pessoa normal.
NAMP	11	M	alguns pouco informados, deixam se levar com a doença, eles perdem aquilo que se chama de perda de equilibrio, eles perdem o corpo, eu conheço a me comparar se eu parar serei como aqueles, então não vale pena, então foi um dos motivos que me levam a vir aqui também e para sustentar a minha família
NAMP	11	M	também comecei a esquecer aquele pensamento de posso ser primeiro a morrer porque aqui de 2010 que eu notei que tinha este vírus no organismo.. perdi muitos compadres que já foram embora e eu já permaneci, então esse para mim é um acto positivo , e me faz com que...não repenso mais que sou seropositivo, para mim sinto-me bastante normal e muito obrigado.
NAMP	A	M	Hum... está a dizer que ele nunca faltou porque, porque tinham lhe dito para não faltar.
NAMP	A	M	Disse que ele lembra que faltou porque não estava aqui, estava no falecimento do familiar. , foi uma semana só.
NAMP	C	F	Aquilo provoca fome.
NAMP	C	F	Sim, fez o teste mas, está a tomando lá mesmo. Está tomando o quê? Está tomando lá mesmo no hospital.
NAMP	D	F	Desde que ela continue tomando isso porque tem notado que as vezes a criança sai seronegativa, então para ela é bom, pode continuar a nascer. Ela se sente mulher. Ainda com os medicamentos que está a tomar ela está mais robusta.
NAMP	D	F	Disse que quando ouviu a informação ela se sentiu bem. Okay. Porque foi a realidade dela.
NAMP	D	F	Disse que ela está a tratar da saúde dela primeira coisa, ela está ciente de que quando fazer sexo vai se reinfectar sim, mas então por isso que ela tem que tomar, mas que é para contradizer…
NAMP	D	F	Disse que ela sente que é uma boa coisa, porque em algum momento a pessoa se sente com responsabilidade quando chega alguém, você logo começa a lembrar que “ya, eu tenho que cumprir com as obrigações porque alguém está de olho de mim”.
NAMP	D	F	Desde que ela continue tomando isso porque tem notado que as vezes a criança sai seronegativa, então para ela é bom, pode continuar a nascer.
NAMP	J	M	Ela ficou lá assim duas semanas, me solicitaram, e começaram a me perguntar, papá alguma fez teste? Eu disse já fiz lá na clínica, quem acusava era minha esposa. Dali fizeram o teste deu positivo, começamos a fazer tratamento, ela com comprimidos dela e também com os meus comprimidos. A medicação, ela cumpria e eu também cumpria.
